# Supplementary material for: Transcriptomic Profiling of Central Nervous System Regions in Three Species of Honey Bee during Dance Communication Behavior
Source: PLoS One. 2009 Jul 29;4(7):e6408. doi: 10.1371/journal.pone.0006408 (PMC2713418; doi:10.1371/journal.pone.0006408)
Supplement: Table S1 — ESTs and Gene IDs of honey bee genes from Anova 1 and 2 that had significant differences at FDR<0.001 (0.55 MB XLS) [file pone.0006408.s001.xls]

## Sheet: Sheet1
Table S1 ESTs and Gene IDs of honey bee genes from ANOVA 1 ( first 9 columns) and ANOVA 2 that had significant differences at p<0.001 (FDR corrected)
A. dorsata				A. florea				A. mellifera				SpeciesRegion
EST/Gene	Best Fly Gene	Fly Gene Name	E value	EST/Gene	Best Fly Gene	Fly Gene Name	E value	EST/Gene	Best Fly Gene	Fly Gene Name	E value	EST/Gene	Best Fly Gene	Fly Gene Name	E value
XX170012B20E04	FBgn0035615			XX160016B10D10				XX160024B20D06	FBgn0028473	CG8801		GB20150-PA	FBgn0033629	Tsp47F	8e-10
XX160024B20D06	FBgn0028473	CG8801		XX160005A10G10				XX160019B10A06	FBgn0026751	XRCC1		GB20101-PA	FBgn0036616	CG4893	2.1e-52
XX160016B10D10				GB20150-PA	FBgn0033629	Tsp47F	8e-10	XX160016B10D10				GB20027-PA	FBgn0037215	CG12582	1e-144
XX160005A10G10				GB20148-PA	FBgn0037513	pyd3	3e-139	XX160005A10G10				GB20002-PA	FBgn0034583	CG10527	4e-92
GB20156-PA	FBgn0033752	CG8569	3.4e-28	GB20144-PA	FBgn0039008	CG6972	2.1e-85	GB20152-PA	FBgn0034277	CG6370	5e-124	GB19988-PA	FBgn0034162	CG6426	7.6e-34
GB20152-PA	FBgn0034277	CG6370	5e-124	GB20131-PA	FBgn0031854	CG11323	5e-127	GB20150-PA	FBgn0033629	Tsp47F	8e-10	GB19981-PA	FBgn0042083	CG3267
GB20150-PA	FBgn0033629	Tsp47F	8e-10	GB20120-PA	FBgn0040507	ACXD	9e-154	GB20148-PA	FBgn0037513	pyd3	3e-139	GB19946-PA	FBgn0031473	CG3104	7e-109
GB20148-PA	FBgn0037513	pyd3	3e-139	GB20108-PA	FBgn0033438	Mmp2	1.1e-73	GB20145-PA	FBgn0014861	Mcm2	4.4e-63	GB19941-PA	FBgn0000527	e
GB20145-PA	FBgn0014861	Mcm2	4.4e-63	GB20099-PA	FBgn0039228	CG6980	2.8e-33	GB20131-PA	FBgn0031854	CG11323	5e-127	GB19934-PA	FBgn0036215	CG5917	4e-122
GB20144-PA	FBgn0039008	CG6972	2.1e-85	GB20087-PA	FBgn0032421	CG17218	1.5e-08	GB20125-PA	FBgn0037652	CG11980	8.5e-67	GB19924-PA	FBgn0050264	CG30264	5.6e-58
GB20131-PA	FBgn0031854	CG11323	5e-127	GB20076-PA	FBgn0033109	coro	3e-129	GB20120-PA	FBgn0040507	ACXD	9e-154	GB19887-PA	FBgn0031955	CG14535	7e-159
GB20120-PA	FBgn0040507	ACXD	9e-154	GB20066-PA	FBgn0037954	CG6946	1.1e-16	GB20108-PA	FBgn0033438	Mmp2	1.1e-73	GB19869-PA	FBgn0031064	CG12531
GB20114-PA				GB20055-PA	FBgn0002921	Atp&agr;		GB20101-PA	FBgn0036616	CG4893	2.1e-52	GB19820-PA	FBgn0038037	Cyp9f2	1.9e-77
GB20108-PA	FBgn0033438	Mmp2	1.1e-73	GB20036-PA	FBgn0004242	syt	1e-146	GB20099-PA	FBgn0039228	CG6980	2.8e-33	GB19745-PA	FBgn0022355	Tsf1	4e-101
GB20101-PA	FBgn0036616	CG4893	2.1e-52	GB20033-PA			1.7e-69	GB20087-PA	FBgn0032421	CG17218	1.5e-08	GB19709-PA	FBgn0039900	Syt7	5e-107
GB20096-PA	FBgn0026602	Ady43A	2.6e-30	GB20027-PA	FBgn0037215	CG12582	1e-144	GB20084-PA	FBgn0026378	Rep	1.2e-07	GB19689-PA	FBgn0011737	wee	5e-120
GB20088-PA	FBgn0029121	Sras	1.1e-76	GB20023-PA	FBgn0013988	Strn-Mlck	1.8e-19	GB20076-PA	FBgn0033109	coro	3e-129	GB19669-PA	FBgn0004002	wb
GB20087-PA	FBgn0032421	CG17218	1.5e-08	GB20002-PA	FBgn0034583	CG10527	4e-92	GB20066-PA	FBgn0037954	CG6946	1.1e-16	GB19657-PA	FBgn0019940	Rh6	9e-127
GB20085-PA	FBgn0031421	CG9867	2e-161	GB19988-PA	FBgn0034162	CG6426	7.6e-34	GB20055-PA	FBgn0002921	Atp&agr;		GB19649-PA	FBgn0033192	Corin
GB20076-PA	FBgn0033109	coro	3e-129	GB19979-PA	FBgn0004516	Gad1		GB20002-PA	FBgn0034583	CG10527	4e-92	GB19550-PA	FBgn0000299	Cg25C	7.7e-21
GB20066-PA	FBgn0037954	CG6946	1.1e-16	GB19945-PA	FBgn0010452	trn	5.1e-46	GB19988-PA	FBgn0034162	CG6426	7.6e-34	GB19539-PA	FBgn0032252	CG6232	5e-86
GB20055-PA	FBgn0002921	Atp&agr;		GB19941-PA	FBgn0000527	e		GB19981-PA	FBgn0042083	CG3267		GB19505-PA	FBgn0003011	ort	1e-153
GB20036-PA	FBgn0004242	syt	1e-146	GB19937-PA	FBgn0029123	SoxN	1.1e-40	GB19979-PA	FBgn0004516	Gad1		GB19497-PA	FBgn0024150	Ac78C	3e-159
GB20033-PA			1.7e-69	GB19930-PA	FBgn0030512	CG9940		GB19957-PA	FBgn0040752	Prosap	1e-133	GB19489-PA	FBgn0030940	CG15040	2.6e-08
GB20030-PA	FBgn0021944	Coprox	2e-146	GB19887-PA	FBgn0031955	CG14535	7e-159	GB19946-PA	FBgn0031473	CG3104	7e-109	GB19478-PA	FBgn0035672	CG6600	1e-135
GB20002-PA	FBgn0034583	CG10527	4e-92	GB19885-PA	FBgn0027580	CG1516		GB19941-PA	FBgn0000527	e		GB19470-PA	FBgn0013469	klu	2.2e-66
GB19996-PA	FBgn0035772	Sh3&bgr;	3.8e-40	GB19862-PA	FBgn0032433	Oatp33Ea	1e-152	GB19937-PA	FBgn0029123	SoxN	1.1e-40	GB19464-PA	FBgn0004034	y	6e-140
GB19988-PA	FBgn0034162	CG6426	7.6e-34	GB19857-PA	FBgn0003884	&agr;Tub84B		GB19934-PA	FBgn0036215	CG5917	4e-122	GB19455-PA	FBgn0020377	Sr-CII	3.3e-08
GB19981-PA	FBgn0042083	CG3267		GB19847-PA	FBgn0039688	Kul		GB19930-PA	FBgn0030512	CG9940		GB19453-PA	FBgn0050172	CG30172	4.1e-12
GB19979-PA	FBgn0004516	Gad1		GB19828-PA				GB19929-PA	FBgn0003425	sli		GB19437-PA	FBgn0041706	CG3253	1.4e-21
GB19957-PA	FBgn0040752	Prosap	1e-133	GB19820-PA	FBgn0038037	Cyp9f2	1.9e-77	GB19924-PA	FBgn0050264	CG30264	5.6e-58	GB19372-PA	FBgn0039915	CG1732
GB19946-PA	FBgn0031473	CG3104	7e-109	GB19806-PA	FBgn0050118	CG30118		GB19923-PA	FBgn0013770	Cp1	1e-132	GB19359-PA	FBgn0000319	Chc
GB19945-PA	FBgn0010452	trn	5.1e-46	GB19797-PA	FBgn0000473	Cyp6a2	5.9e-68	GB19906-PA	FBgn0014179	gcm	8.1e-71	GB19334-PA			7.4e-53
GB19941-PA	FBgn0000527	e		GB19766-PA	FBgn0050035	CG30035	1.3e-60	GB19897-PA	FBgn0052130	CG32130	1.1e-19	GB19332-PA
GB19937-PA	FBgn0029123	SoxN	1.1e-40	GB19765-PA	FBgn0029846	Ca-&agr;1T	2e-155	GB19887-PA	FBgn0031955	CG14535	7e-159	GB19322-PA	FBgn0037767	CG12802	4.5e-22
GB19934-PA	FBgn0036215	CG5917	4e-122	GB19749-PA	FBgn0051640	CG31640	6.2e-59	GB19885-PA	FBgn0027580	CG1516		GB19310-PA	FBgn0040823	dpr6	1.3e-42
GB19930-PA	FBgn0030512	CG9940		GB19713-PA	FBgn0032156	CG13124	1.2e-67	GB19873-PA				GB19309-PA	FBgn0013718	nuf	3e-51
GB19929-PA	FBgn0003425	sli		GB19710-PA	FBgn0029839	CG4660	5e-61	GB19869-PA	FBgn0031064	CG12531		GB19277-PA	FBgn0032414	CG17211	3.1e-21
GB19924-PA	FBgn0050264	CG30264	5.6e-58	GB19709-PA	FBgn0039900	Syt7	5e-107	GB19857-PA	FBgn0003884	&agr;Tub84B		GB19264-PA	FBgn0003068	per	6.1e-81
GB19923-PA	FBgn0013770	Cp1	1e-132	GB19698-PA	FBgn0031899	Ndae1		GB19847-PA	FBgn0039688	Kul		GB19255-PA	FBgn0040279	Osi14	1.1e-29
GB19897-PA	FBgn0052130	CG32130	1.1e-19	GB19683-PA	FBgn0010435	emp	8e-131	GB19828-PA				GB19254-PA	FBgn0010226	GstS1	3.4e-22
GB19888-PA	FBgn0033465	CG12140		GB19676-PA	FBgn0037703	CG8165	4e-164	GB19820-PA	FBgn0038037	Cyp9f2	1.9e-77	GB19253-PA	FBgn0010399	Nmdar1
GB19887-PA	FBgn0031955	CG14535	7e-159	GB19670-PA	FBgn0038516	CG5840	2.5e-76	GB19806-PA	FBgn0050118	CG30118		GB19217-PA	FBgn0051634	Oatp26F	4e-133
GB19885-PA	FBgn0027580	CG1516		GB19664-PA	FBgn0029834	CG5937		GB19797-PA	FBgn0000473	Cyp6a2	5.9e-68	GB19201-PA
GB19873-PA				GB19657-PA	FBgn0019940	Rh6	9e-127	GB19779-PA	FBgn0052158	CG32158	1e-78	GB19195-PA	FBgn0029873	CG3918	2e-15
GB19869-PA	FBgn0031064	CG12531		GB19649-PA	FBgn0033192	Corin		GB19766-PA	FBgn0050035	CG30035	1.3e-60	GB19151-PA	FBgn0035049	Mmp1
GB19862-PA	FBgn0032433	Oatp33Ea	1e-152	GB19644-PA	FBgn0036501	CG7272	2.7e-38	GB19765-PA	FBgn0029846	Ca-&agr;1T	2e-155	GB19002-PA	FBgn0037315	CG16708	2.4e-99
GB19861-PA	FBgn0040208	katanin-60	8e-169	GB19633-PA	FBgn0036456	CG13466	8e-111	GB19749-PA	FBgn0051640	CG31640	6.2e-59	GB18981-PA	FBgn0011655	Med
GB19860-PA	FBgn0001220	Hsc70-5		GB19627-PA	FBgn0004374	neb		GB19745-PA	FBgn0022355	Tsf1	4e-101	GB18931-PA	FBgn0038072	CG6225	1e-141
GB19857-PA	FBgn0003884	&agr;Tub84B		GB19612-PA	FBgn0041789	Pax	1e-178	GB19740-PA	FBgn0036732	Oatp74D		GB18819-PA			3.1e-34
GB19847-PA	FBgn0039688	Kul		GB19584-PA	FBgn0034094	Tsf3	3e-87	GB19727-PA	FBgn0051922	CG31922	1.5e-15	GB18787-PA	FBgn0037322	Or83a	5.1e-11
GB19828-PA				GB19559-PA	FBgn0002775	msl-3	4.9e-25	GB19712-PA			2e-110	GB18763-PA	FBgn0039380	CG5890	3.8e-45
GB19821-PA	FBgn0027950	MBD-like	1.9e-52	GB19550-PA	FBgn0000299	Cg25C	7.7e-21	GB19710-PA	FBgn0029839	CG4660	5e-61	GB18760-PA	FBgn0030968	CG7322	1.7e-55
GB19820-PA	FBgn0038037	Cyp9f2	1.9e-77	GB19547-PA	FBgn0033095	CG3409	5.2e-63	GB19709-PA	FBgn0039900	Syt7	5e-107	GB18746-PA	FBgn0050390	CG30390	7.4e-88
GB19808-PA	FBgn0033529	CG17765	5.1e-33	GB19539-PA	FBgn0032252	CG6232	5e-86	GB19698-PA	FBgn0031899	Ndae1		GB18744-PA
GB19800-PA	FBgn0039640	CG14516	8.4e-78	GB19526-PA	FBgn0040390	CG14047	6.3e-12	GB19683-PA	FBgn0010435	emp	8e-131	GB18719-PA	FBgn0022359	Sodh-2	5.6e-21
GB19797-PA	FBgn0000473	Cyp6a2	5.9e-68	GB19505-PA	FBgn0003011	ort	1e-153	GB19670-PA	FBgn0038516	CG5840	2.5e-76	GB18698-PA	FBgn0053202	dpr11	3.2e-59
GB19788-PA	FBgn0039590	CG10011		GB19497-PA	FBgn0024150	Ac78C	3e-159	GB19669-PA	FBgn0004002	wb		GB18651-PA
GB19779-PA	FBgn0052158	CG32158	1e-78	GB19489-PA	FBgn0030940	CG15040	2.6e-08	GB19664-PA	FBgn0029834	CG5937		GB18625-PA	FBgn0000210	br	3.4e-42
GB19766-PA	FBgn0050035	CG30035	1.3e-60	GB19478-PA	FBgn0035672	CG6600	1e-135	GB19657-PA	FBgn0019940	Rh6	9e-127	GB18609-PA
GB19765-PA	FBgn0029846	Ca-&agr;1T	2e-155	GB19470-PA	FBgn0013469	klu	2.2e-66	GB19649-PA	FBgn0033192	Corin		GB18585-PA	FBgn0000099	ap	2.2e-44
GB19752-PA				GB19460-PA	FBgn0000064	Ald	4e-144	GB19644-PA	FBgn0036501	CG7272	2.7e-38	GB18572-PA	FBgn0035266	CG7995	7e-177
GB19750-PA				GB19453-PA	FBgn0050172	CG30172	4.1e-12	GB19639-PA	FBgn0024978	CG2713	3.2e-95	GB18559-PA	FBgn0035238	CG12104	1.3e-10
GB19749-PA	FBgn0051640	CG31640	6.2e-59	GB19437-PA	FBgn0041706	CG3253	1.4e-21	GB19633-PA	FBgn0036456	CG13466	8e-111	GB18541-PA	FBgn0004795	retn	1e-74
GB19745-PA	FBgn0022355	Tsf1	4e-101	GB19427-PA			8e-52	GB19627-PA	FBgn0004374	neb		GB18507-PA	FBgn0051641	stai	4.5e-57
GB19740-PA	FBgn0036732	Oatp74D		GB19411-PA	FBgn0014007	Ptp69D		GB19612-PA	FBgn0041789	Pax	1e-178	GB18473-PA	FBgn0033579	CG13229	4.6e-89
GB19739-PA	FBgn0035983	CG4080	7e-68	GB19397-PA	FBgn0033638	CG9005	2.8e-43	GB19604-PA				GB18461-PA
GB19727-PA	FBgn0051922	CG31922	1.5e-15	GB19391-PA	FBgn0040321	GNBP3	1.3e-26	GB19584-PA	FBgn0034094	Tsf3	3e-87	GB18443-PA	FBgn0032129	jp	9e-160
GB19713-PA	FBgn0032156	CG13124	1.2e-67	GB19380-PA	FBgn0040309	Jafrac1	7.1e-90	GB19578-PA	FBgn0029891	CG4523	4e-109	GB18367-PA	FBgn0037465	CG1105	3.2e-29
GB19710-PA	FBgn0029839	CG4660	5e-61	GB19372-PA	FBgn0039915	CG1732		GB19575-PA	FBgn0050405	CG33227		GB18362-PA	FBgn0003612	Su(var)2-10	3e-109
GB19709-PA	FBgn0039900	Syt7	5e-107	GB19363-PA	FBgn0000153	b	5e-134	GB19550-PA	FBgn0000299	Cg25C	7.7e-21	GB18347-PA	FBgn0029738	CG4068	1.4e-34
GB19698-PA	FBgn0031899	Ndae1		GB19333-PA				GB19547-PA	FBgn0033095	CG3409	5.2e-63	GB18341-PA
GB19693-PA	FBgn0010497	l(2)01810	1e-144	GB19330-PA	FBgn0052354	CG32354	2.2e-36	GB19544-PA	FBgn0033413	CG8806	9.6e-50	GB18332-PA	FBgn0050492	CG30492	2.2e-09
GB19689-PA	FBgn0011737	wee	5e-120	GB19328-PA	FBgn0051363	Jupiter	4e-20	GB19531-PA	FBgn0037357	sec23		GB18324-PA	FBgn0052226	CG32226
GB19683-PA	FBgn0010435	emp	8e-131	GB19325-PA				GB19526-PA	FBgn0040390	CG14047	6.3e-12	GB18306-PA	FBgn0016920	nompC	3.5e-25
GB19670-PA	FBgn0038516	CG5840	2.5e-76	GB19324-PA	FBgn0050193	CG30193	5.8e-58	GB19510-PA	FBgn0052451	SPoCk		GB18301-PA	FBgn0027654	jdp	5e-57
GB19669-PA	FBgn0004002	wb		GB19310-PA	FBgn0040823	dpr6	1.3e-42	GB19505-PA	FBgn0003011	ort	1e-153	GB18300-PA	FBgn0039896	yellow-h	3.5e-37
GB19664-PA	FBgn0029834	CG5937		GB19309-PA	FBgn0013718	nuf	3e-51	GB19497-PA	FBgn0024150	Ac78C	3e-159	GB18294-PA	FBgn0026145	C3G	1e-133
GB19657-PA	FBgn0019940	Rh6	9e-127	GB19305-PA	FBgn0011284	RpS4	7e-129	GB19489-PA	FBgn0030940	CG15040	2.6e-08	GB18260-PA	FBgn0038851	dmrt93B	4.8e-42
GB19649-PA	FBgn0033192	Corin		GB19301-PA	FBgn0043575	PGRP-SC2	2.9e-43	GB19481-PA	FBgn0017566	ND75	7.8e-64	GB18197-PA	FBgn0033504	CAP
GB19647-PA	FBgn0039419	CG12290	7.5e-10	GB19297-PA				GB19478-PA	FBgn0035672	CG6600	1e-135	GB18177-PA
GB19644-PA	FBgn0036501	CG7272	2.7e-38	GB19286-PA	FBgn0028692	Rpn2	1.6e-88	GB19475-PA			1.5e-43	GB18150-PA
GB19627-PA	FBgn0004374	neb		GB19266-PA	FBgn0052094	CG32094	1.8e-07	GB19470-PA	FBgn0013469	klu	2.2e-66	GB18135-PA
GB19612-PA	FBgn0041789	Pax	1e-178	GB19259-PA	FBgn0041706	CG3253	2e-114	GB19469-PA	FBgn0019960	CG6455	2e-101	GB18128-PA	FBgn0020248	stet	1.8e-28
GB19604-PA				GB19255-PA	FBgn0040279	Osi14	1.1e-29	GB19464-PA	FBgn0004034	y	6e-140	GB18098-PA	FBgn0038168	CG9591	4e-87
GB19584-PA	FBgn0034094	Tsf3	3e-87	GB19254-PA	FBgn0010226	GstS1	3.4e-22	GB19460-PA	FBgn0000064	Ald	4e-144	GB18080-PA	FBgn0019643	Dat	3.9e-29
GB19575-PA	FBgn0050405	CG33227		GB19252-PA				GB19455-PA	FBgn0020377	Sr-CII	3.3e-08	GB18064-PA	FBgn0029710	CG3568	1.2e-98
GB19559-PA	FBgn0002775	msl-3	4.9e-25	GB19240-PA	FBgn0029944	l(1)G0331	5.1e-55	GB19453-PA	FBgn0050172	CG30172	4.1e-12	GB18045-PA	FBgn0001149	GstD1	2.1e-67
GB19550-PA	FBgn0000299	Cg25C	7.7e-21	GB19218-PA			1e-173	GB19427-PA			8e-52	GB18043-PA	FBgn0003255	rk
GB19547-PA	FBgn0033095	CG3409	5.2e-63	GB19217-PA	FBgn0051634	Oatp26F	4e-133	GB19411-PA	FBgn0014007	Ptp69D		GB17985-PA
GB19539-PA	FBgn0032252	CG6232	5e-86	GB19207-PA				GB19397-PA	FBgn0033638	CG9005	2.8e-43	GB17940-PA
GB19538-PA	FBgn0032818	CG10628	3e-85	GB19201-PA				GB19391-PA	FBgn0040321	GNBP3	1.3e-26	GB17888-PA	FBgn0039479	CG14257	2.6e-15
GB19526-PA	FBgn0040390	CG14047	6.3e-12	GB19197-PA	FBgn0033304	Cyp6a13	5.5e-98	GB19387-PA	FBgn0001186	Hex-A	9e-158	GB17762-PA	FBgn0037917	wkd	1.3e-95
GB19510-PA	FBgn0052451	SPoCk		GB19187-PA	FBgn0020493	Dad	4.3e-29	GB19385-PA	FBgn0025639	Suv4-20	4e-111	GB17701-PA	FBgn0040271	Sulf1
GB19505-PA	FBgn0003011	ort	1e-153	GB19184-PA	FBgn0033884	CG13344	1.5e-69	GB19380-PA	FBgn0040309	Jafrac1	7.1e-90	GB17698-PA	FBgn0025633	CG13366	1.8e-75
GB19497-PA	FBgn0024150	Ac78C	3e-159	GB19172-PA	FBgn0037252	CG14650	1.4e-75	GB19372-PA	FBgn0039915	CG1732		GB17662-PA	FBgn0029955	CG15478	1.7e-08
GB19489-PA	FBgn0030940	CG15040	2.6e-08	GB19169-PA	FBgn0034412	CG15105	1e-171	GB19367-PA	FBgn0013972	Gyc&agr;99B		GB17636-PA	FBgn0015829	TfIIE&bgr;	1.4e-64
GB19481-PA	FBgn0017566	ND75	7.8e-64	GB19164-PA	FBgn0035917	CG6416	1e-10	GB19363-PA	FBgn0000153	b	5e-134	GB17486-PA	FBgn0035454	CG12029	1.4e-57
GB19478-PA	FBgn0035672	CG6600	1e-135	GB19135-PA	FBgn0015295	shark	2.6e-06	GB19359-PA	FBgn0000319	Chc		GB17444-PA
GB19475-PA			1.5e-43	GB19124-PA	FBgn0011824	CG4038	7.4e-37	GB19333-PA				GB17434-PA	FBgn0000473	Cyp6a2	5.6e-95
GB19470-PA	FBgn0013469	klu	2.2e-66	GB19115-PA	FBgn0033313	Cirl	1e-141	GB19330-PA	FBgn0052354	CG32354	2.2e-36	GB17369-PA	FBgn0001257	ImpL2	5.6e-19
GB19469-PA	FBgn0019960	CG6455	2e-101	GB19098-PA	FBgn0051760	CG31760		GB19328-PA	FBgn0051363	Jupiter	4e-20	GB17365-PA	FBgn0003429	slo
A. dorsata				A. florea				A. mellifera				SpeciesRegion
EST/Gene	Best Fly Gene	Fly Gene Name	E value	EST/Gene	Best Fly Gene	Fly Gene Name	E value	EST/Gene	Best Fly Gene	Fly Gene Name	E value	EST/Gene	Best Fly Gene	Fly Gene Name	E value
GB19464-PA	FBgn0004034	y	6e-140	GB19092-PA	FBgn0031384	CG4238		GB19325-PA				GB17360-PA	FBgn0029152	Mkrn1	9.4e-85
GB19460-PA	FBgn0000064	Ald	4e-144	GB19085-PA	FBgn0027601	CG9009	2e-103	GB19324-PA	FBgn0050193	CG30193	5.8e-58	GB17345-PA	FBgn0036612	CG4998	7e-123
GB19455-PA	FBgn0020377	Sr-CII	3.3e-08	GB19071-PA	FBgn0033484	CG2269	1.6e-21	GB19322-PA	FBgn0037767	CG12802	4.5e-22	GB17254-PA	FBgn0032151	nAcR&agr;-30D	2.8e-90
GB19453-PA	FBgn0050172	CG30172	4.1e-12	GB19065-PA	FBgn0026206	mei-P26	1.9e-12	GB19305-PA	FBgn0011284	RpS4	7e-129	GB17215-PA	FBgn0052647	CG32647	8.4e-33
GB19427-PA			8e-52	GB19030-PA	FBgn0036290	CG10638	4.9e-96	GB19301-PA	FBgn0043575	PGRP-SC2	2.9e-43	GB17213-PA	FBgn0015371	chn	3.1e-60
GB19425-PA	FBgn0024352	Hop	6e-144	GB19026-PA	FBgn0003321	sbr	8e-103	GB19297-PA				GB17206-PA	FBgn0039756	CG9743	3e-114
GB19415-PA	FBgn0069913	CG4681	2.9e-06	GB19020-PA	FBgn0032946	nrv3	4e-115	GB19277-PA	FBgn0032414	CG17211	3.1e-21	GB17166-PA	FBgn0051790	CG31790	1.2e-34
GB19411-PA	FBgn0014007	Ptp69D		GB19012-PA	FBgn0020762	Atet		GB19272-PA	FBgn0025790	TBPH	1e-82	GB17058-PA	FBgn0035480	CG14984	5.5e-08
GB19397-PA	FBgn0033638	CG9005	2.8e-43	GB19002-PA	FBgn0037315	CG16708	2.4e-99	GB19264-PA	FBgn0003068	per	6.1e-81	GB17022-PA	FBgn0051751	CG31751	3.3e-83
GB19391-PA	FBgn0040321	GNBP3	1.3e-26	GB18993-PA	FBgn0016926	smi21F	2.7e-32	GB19259-PA	FBgn0041706	CG3253	2e-114	GB17008-PA
GB19387-PA	FBgn0001186	Hex-A	9e-158	GB18981-PA	FBgn0011655	Med		GB19255-PA	FBgn0040279	Osi14	1.1e-29	GB16957-PA	FBgn0035935	mfr	2e-104
GB19380-PA	FBgn0040309	Jafrac1	7.1e-90	GB18960-PA	FBgn0038922	CG6439	1e-141	GB19254-PA	FBgn0010226	GstS1	3.4e-22	GB16927-PA
GB19372-PA	FBgn0039915	CG1732		GB18954-PA	FBgn0051618	His2A:CG31618	8.4e-49	GB19252-PA				GB16906-PA	FBgn0034435	CG9975	1.2e-75
GB19367-PA	FBgn0013972	Gyc&agr;99B		GB18939-PA	FBgn0032629	beat-IIIc	2e-75	GB19240-PA	FBgn0029944	l(1)G0331	5.1e-55	GB16827-PA	FBgn0000153	b
GB19363-PA	FBgn0000153	b	5e-134	GB18931-PA	FBgn0038072	CG6225	1e-141	GB19222-PA	FBgn0051344	CG31344	2e-33	GB16818-PA	FBgn0030063	CG1789	5.3e-46
GB19359-PA	FBgn0000319	Chc		GB18930-PA	FBgn0003349	sdt		GB19218-PA			1e-173	GB16790-PA	FBgn0038740	CG4562
GB19351-PA	FBgn0030703	CG9066	4.9e-51	GB18918-PA	FBgn0004606	zfh1	3.4e-93	GB19217-PA	FBgn0051634	Oatp26F	4e-133	GB16747-PA	FBgn0032713	CG17323	1.9e-90
GB19350-PA	FBgn0003383	Shab		GB18912-PA	FBgn0028967	26-29-p	2e-139	GB19207-PA				GB16744-PA
GB19343-PA	FBgn0031150	bves	1.4e-83	GB18908-PA				GB19201-PA				GB16701-PA
GB19338-PA	FBgn0000370	crc	3.1e-17	GB18902-PA	FBgn0013303	Nca	2e-106	GB19197-PA	FBgn0033304	Cyp6a13	5.5e-98	GB16671-PA	FBgn0037688	CG9356	2.7e-53
GB19334-PA			7.4e-53	GB18891-PA	FBgn0052549	CG32549		GB19195-PA	FBgn0029873	CG3918	2e-15	GB16656-PA
GB19333-PA				GB18860-PA	FBgn0039925	Kif3C	3.4e-90	GB19190-PA	FBgn0039215	CG6695	3.6e-07	GB16631-PA	FBgn0004364	18w	4.6e-26
GB19330-PA	FBgn0052354	CG32354	2.2e-36	GB18842-PA	FBgn0037716	CG8273	3.6e-63	GB19187-PA	FBgn0020493	Dad	4.3e-29	GB16627-PA	FBgn0036660	CG13025	2.7e-45
GB19328-PA	FBgn0051363	Jupiter	4e-20	GB18839-PA	FBgn0033881	RacGAP50C	5e-102	GB19172-PA	FBgn0037252	CG14650	1.4e-75	GB16617-PA	FBgn0052082	CG32082	2.3e-80
GB19325-PA				GB18819-PA			3.1e-34	GB19169-PA	FBgn0034412	CG15105	1e-171	GB16555-PA	FBgn0004611	Plc21C
GB19324-PA	FBgn0050193	CG30193	5.8e-58	GB18787-PA	FBgn0037322	Or83a	5.1e-11	GB19164-PA	FBgn0035917	CG6416	1e-10	GB16488-PA	FBgn0002577	m	2e-149
GB19305-PA	FBgn0011284	RpS4	7e-129	GB18763-PA	FBgn0039380	CG5890	3.8e-45	GB19151-PA	FBgn0035049	Mmp1		GB16486-PA	FBgn0003345	sd	1e-163
GB19301-PA	FBgn0043575	PGRP-SC2	2.9e-43	GB18759-PA	FBgn0038845	CG10827	2.5e-15	GB19138-PA	FBgn0040305	MTF-1	2.1e-79	GB16365-PA
GB19297-PA				GB18756-PA	FBgn0002973	numb	1e-106	GB19135-PA	FBgn0015295	shark	2.6e-06	GB16364-PA
GB19277-PA	FBgn0032414	CG17211	3.1e-21	GB18744-PA				GB19124-PA	FBgn0011824	CG4038	7.4e-37	GB16363-PA	FBgn0036943	CG7323	1.8e-98
GB19266-PA	FBgn0052094	CG32094	1.8e-07	GB18730-PA	FBgn0005563	cac		GB19115-PA	FBgn0033313	Cirl	1e-141	GB16339-PA
GB19264-PA	FBgn0003068	per	6.1e-81	GB18723-PA	FBgn0044328	CG32052	4.5e-94	GB19103-PA	FBgn0037855	CG6621	5.8e-84	GB16304-PA
GB19259-PA	FBgn0041706	CG3253	2e-114	GB18719-PA	FBgn0022359	Sodh-2	5.6e-21	GB19098-PA	FBgn0051760	CG31760		GB16220-PA	FBgn0038727	CG7432	3e-118
GB19255-PA	FBgn0040279	Osi14	1.1e-29	GB18699-PA	FBgn0033657	CG8271	1e-105	GB19097-PA	FBgn0052560	CG32560	4e-174	GB16201-PA	FBgn0028920	CG8997	2.9e-15
GB19254-PA	FBgn0010226	GstS1	3.4e-22	GB18698-PA	FBgn0053202	dpr11	3.2e-59	GB19092-PA	FBgn0031384	CG4238		GB16146-PA	FBgn0013435	cdc2rk	1e-151
GB19253-PA	FBgn0010399	Nmdar1		GB18694-PA				GB19087-PA				GB16143-PA	FBgn0032961	CG1416	1.4e-99
GB19252-PA				GB18685-PA	FBgn0010825	Gug	3.6e-66	GB19086-PA				GB16092-PA	FBgn0050106	CG30106	5.1e-83
GB19243-PA	FBgn0039969	CG17510	8.5e-14	GB18679-PA	FBgn0033794	CG13326	9.5e-15	GB19085-PA	FBgn0027601	CG9009	2e-103	GB16009-PA
GB19222-PA	FBgn0051344	CG31344	2e-33	GB18669-PA				GB19071-PA	FBgn0033484	CG2269	1.6e-21	GB15933-PA	FBgn0038321	CG6218	1.3e-77
GB19218-PA			1e-173	GB18651-PA				GB19065-PA	FBgn0026206	mei-P26	1.9e-12	GB15921-PA	FBgn0037203	slif	7e-177
GB19217-PA	FBgn0051634	Oatp26F	4e-133	GB18642-PA				GB19048-PA	FBgn0033883	CG16935	1e-101	GB15916-PA
GB19207-PA				GB18632-PA	FBgn0033196	CG1358	5e-130	GB19030-PA	FBgn0036290	CG10638	4.9e-96	GB15907-PA
GB19201-PA				GB18625-PA	FBgn0000210	br	3.4e-42	GB19012-PA	FBgn0020762	Atet		GB15906-PA
GB19197-PA	FBgn0033304	Cyp6a13	5.5e-98	GB18621-PA	FBgn0019985	Glu-RA		GB18999-PA	FBgn0039743	CG7946	1.1e-49	GB15905-PA	FBgn0051352	CG31352
GB19187-PA	FBgn0020493	Dad	4.3e-29	GB18613-PA	FBgn0003118	pnt	2.7e-61	GB18993-PA	FBgn0016926	smi21F	2.7e-32	GB15904-PA
GB19172-PA	FBgn0037252	CG14650	1.4e-75	GB18599-PA	FBgn0032350	CG6287	8e-113	GB18981-PA	FBgn0011655	Med		GB15851-PA	FBgn0052447	CG32447	1.6e-51
GB19169-PA	FBgn0034412	CG15105	1e-171	GB18585-PA	FBgn0000099	ap	2.2e-44	GB18967-PA	FBgn0034577	CG10540	8e-119	GB15834-PA	FBgn0037955	CG6950	5.2e-51
GB19164-PA	FBgn0035917	CG6416	1e-10	GB18572-PA	FBgn0035266	CG7995	7e-177	GB18962-PA	FBgn0013342	n-syb	1e-33	GB15749-PA	FBgn0033890	CG13350	1e-120
GB19151-PA	FBgn0035049	Mmp1		GB18541-PA	FBgn0004795	retn	1e-74	GB18960-PA	FBgn0038922	CG6439	1e-141	GB15745-PA	FBgn0036975	CG5618	5e-134
GB19135-PA	FBgn0015295	shark	2.6e-06	GB18527-PA	FBgn0000046	Act87E		GB18954-PA	FBgn0051618	His2A:CG31618	8.4e-49	GB15734-PA	FBgn0038328	CG6156	3.5e-61
GB19124-PA	FBgn0011824	CG4038	7.4e-37	GB18519-PA	FBgn0032800	CG10137	2e-154	GB18939-PA	FBgn0032629	beat-IIIc	2e-75	GB15691-PA	FBgn0035348	CG16758	6.5e-99
GB19115-PA	FBgn0033313	Cirl	1e-141	GB18507-PA	FBgn0051641	stai	4.5e-57	GB18931-PA	FBgn0038072	CG6225	1e-141	GB15662-PA	FBgn0030073	CG10962	2.4e-44
GB19103-PA	FBgn0037855	CG6621	5.8e-84	GB18506-PA	FBgn0023545	CG4406	8e-134	GB18930-PA	FBgn0003349	sdt		GB15653-PA	FBgn0051547	CG31547
GB19098-PA	FBgn0051760	CG31760		GB18505-PA	FBgn0039465	Tsp97E	4.3e-57	GB18921-PA				GB15595-PA	FBgn0016078	wun	3.5e-14
GB19092-PA	FBgn0031384	CG4238		GB18498-PA	FBgn0033879	CG6543	8.2e-89	GB18918-PA	FBgn0004606	zfh1	3.4e-93	GB15589-PA
GB19087-PA				GB18494-PA	FBgn0001208	Hn		GB18912-PA	FBgn0028967	26-29-p	2e-139	GB15520-PA	FBgn0002413	dco	5e-152
GB19086-PA				GB18489-PA				GB18902-PA	FBgn0013303	Nca	2e-106	GB15498-PA	FBgn0039114	Lsd-1	1.1e-66
GB19085-PA	FBgn0027601	CG9009	2e-103	GB18473-PA	FBgn0033579	CG13229	4.6e-89	GB18894-PA	FBgn0039558	CG4980	6.6e-71	GB15474-PA
GB19076-PA	FBgn0035253	CG7971	2.2e-49	GB18470-PA	FBgn0043070	MESK2	3e-141	GB18891-PA	FBgn0052549	CG32549		GB15450-PA	FBgn0082582	tmod	6e-151
GB19071-PA	FBgn0033484	CG2269	1.6e-21	GB18461-PA				GB18860-PA	FBgn0039925	Kif3C	3.4e-90	GB15429-PA	FBgn0033707	CG13165	3.2e-90
GB19065-PA	FBgn0026206	mei-P26	1.9e-12	GB18454-PA	FBgn0037239	CG11739	3e-101	GB18850-PA	FBgn0030400	CG11138	1.9e-37	GB15413-PA	FBgn0031697	CG14024	2.3e-24
GB19063-PA	FBgn0035051	CG13595	1.1e-23	GB18417-PA	FBgn0035032	CG4692	9.7e-34	GB18846-PA	FBgn0039876	CG2126	1.2e-75	GB15410-PA	FBgn0011693	Pdh	1.7e-40
GB19048-PA	FBgn0033883	CG16935	1e-101	GB18404-PA	FBgn0031459	CG2862	2.7e-53	GB18842-PA	FBgn0037716	CG8273	3.6e-63	GB15319-PA	FBgn0024290	Slob	2e-76
GB19030-PA	FBgn0036290	CG10638	4.9e-96	GB18402-PA	FBgn0010774	Aly	3.2e-46	GB18814-PA	FBgn0003380	Sh		GB15230-PA	FBgn0052311	zormin
GB19020-PA	FBgn0032946	nrv3	4e-115	GB18395-PA	FBgn0015360	oxt		GB18810-PA	FBgn0032249	CG5337		GB15207-PA	FBgn0031488	CG17265	1.3e-62
GB19012-PA	FBgn0020762	Atet		GB18394-PA	FBgn0000721	for		GB18791-PA	FBgn0035415	CG14966	5.6e-25	GB15106-PA			5.9e-30
GB19004-PA	FBgn0036642	CG4169	4.2e-78	GB18382-PA	FBgn0020621	Pkn	9.4e-51	GB18787-PA	FBgn0037322	Or83a	5.1e-11	GB15078-PA	FBgn0036145	CG7607	1.4e-48
GB19002-PA	FBgn0037315	CG16708	2.4e-99	GB18378-PA	FBgn0004435	G&agr;49B	7e-165	GB18763-PA	FBgn0039380	CG5890	3.8e-45	GB15049-PA	FBgn0037146	CG7470
GB18999-PA	FBgn0039743	CG7946	1.1e-49	GB18367-PA	FBgn0037465	CG1105	3.2e-29	GB18760-PA	FBgn0030968	CG7322	1.7e-55	GB15041-PA	FBgn0004618	gl	3.7e-74
GB18994-PA	FBgn0039303	CG11857	5.1e-64	GB18358-PA	FBgn0015239	Hr78	1.2e-37	GB18759-PA	FBgn0038845	CG10827	2.5e-15	GB15002-PA	FBgn0051711	CG31711	1e-132
GB18993-PA	FBgn0016926	smi21F	2.7e-32	GB18357-PA	FBgn0039580	Gfat2		GB18756-PA	FBgn0002973	numb	1e-106	GB15000-PA	FBgn0010851	sgl
GB18962-PA	FBgn0013342	n-syb	1e-33	GB18341-PA				GB18746-PA	FBgn0050390	CG30390	7.4e-88	GB14975-PA	FBgn0031629	CG3244	1.1e-89
GB18957-PA	FBgn0032506	CG9395	5e-126	GB18332-PA	FBgn0050492	CG30492	2.2e-09	GB18730-PA	FBgn0005563	cac		GB14929-PA	FBgn0052066	CG32066	9e-128
GB18954-PA	FBgn0051618	His2A:CG31618	8.4e-49	GB18324-PA	FBgn0052226	CG32226		GB18723-PA	FBgn0044328	CG32052	4.5e-94	GB14927-PA	FBgn0039257	CG13648	2.3e-08
GB18931-PA	FBgn0038072	CG6225	1e-141	GB18318-PA	FBgn0030397	CG11146	7.7e-74	GB18719-PA	FBgn0022359	Sodh-2	5.6e-21	GB14858-PA	FBgn0052627	CG32627	2e-28
GB18930-PA	FBgn0003349	sdt		GB18306-PA	FBgn0016920	nompC	3.5e-25	GB18709-PA	FBgn0031146	CG15449	4e-23	GB14857-PA	FBgn0001168	h	2.8e-51
GB18921-PA				GB18305-PA	FBgn0037878	CG6693	1.7e-54	GB18699-PA	FBgn0033657	CG8271	1e-105	GB14845-PA	FBgn0034720	CG11206	2e-162
GB18918-PA	FBgn0004606	zfh1	3.4e-93	GB18301-PA	FBgn0027654	jdp	5e-57	GB18698-PA	FBgn0053202	dpr11	3.2e-59	GB14787-PA
GB18912-PA	FBgn0028967	26-29-p	2e-139	GB18300-PA	FBgn0039896	yellow-h	3.5e-37	GB18685-PA	FBgn0010825	Gug	3.6e-66	GB14772-PA	FBgn0003501	Src64B
GB18908-PA				GB18299-PA				GB18679-PA	FBgn0033794	CG13326	9.5e-15	GB14755-PA	FBgn0039187	CG6454	1e-100
GB18902-PA	FBgn0013303	Nca	2e-106	GB18282-PA				GB18677-PA	FBgn0039696	CG7837	8.3e-31	GB14740-PA
GB18898-PA	FBgn0040340	CG11642	2.2e-69	GB18261-PA	FBgn0016687	Nurf-38	1e-114	GB18669-PA				GB14732-PA	FBgn0025640	CG13369	3.7e-69
GB18894-PA	FBgn0039558	CG4980	6.6e-71	GB18237-PA	FBgn0033305	CG14748	2.4e-40	GB18651-PA				GB14673-PA	FBgn0035911	CG6638	1e-157
GB18891-PA	FBgn0052549	CG32549		GB18225-PA	FBgn0038641	CG7708	3.3e-58	GB18647-PA	FBgn0002031	l(2)37Cc	2e-116	GB14672-PA	FBgn0037698	CG16779	2.5e-35
GB18880-PA	FBgn0036511	CG6498	7e-165	GB18222-PA	FBgn0029932	CG4607	6e-68	GB18644-PA	FBgn0003353	sei		GB14642-PA	FBgn0003432	sls
GB18858-PA	FBgn0030796	CG4829	9.6e-23	GB18191-PA	FBgn0033912	RpS23	9.8e-78	GB18642-PA				GB14615-PA	FBgn0040823	dpr6	5.1e-85
GB18850-PA	FBgn0030400	CG11138	1.9e-37	GB18186-PA	FBgn0027581	CG6191	9.2e-97	GB18632-PA	FBgn0033196	CG1358	5e-130	GB14607-PA	FBgn0026268	antdh	5.5e-30
GB18819-PA			3.1e-34	GB18177-PA				GB18625-PA	FBgn0000210	br	3.4e-42	GB14564-PA	FBgn0016075	vkg	6e-170
GB18814-PA	FBgn0003380	Sh		GB18175-PA			8.1e-67	GB18621-PA	FBgn0019985	Glu-RA		GB14556-PA	FBgn0035364	CG14950	3.1e-29
GB18803-PA				GB18160-PA				GB18613-PA	FBgn0003118	pnt	2.7e-61	GB14534-PA	FBgn0029780	CG17758	1e-176
GB18791-PA	FBgn0035415	CG14966	5.6e-25	GB18150-PA				GB18609-PA				GB14466-PA	FBgn0039728	CG7896	1.2e-64
GB18787-PA	FBgn0037322	Or83a	5.1e-11	GB18139-PA	FBgn0037836	CG14692	2.8e-14	GB18599-PA	FBgn0032350	CG6287	8e-113	GB14424-PA	FBgn0026403	Ndg
GB18763-PA	FBgn0039380	CG5890	3.8e-45	GB18135-PA				GB18589-PA	FBgn0040335	CG10260		GB14361-PA	FBgn0002565	Lsp2	6.7e-43
GB18760-PA	FBgn0030968	CG7322	1.7e-55	GB18128-PA	FBgn0020248	stet	1.8e-28	GB18585-PA	FBgn0000099	ap	2.2e-44	GB14283-PA	FBgn0032151	nAcR&agr;-30D	2.3e-78
GB18759-PA	FBgn0038845	CG10827	2.5e-15	GB18123-PA	FBgn0053171	CG33171	4.9e-94	GB18572-PA	FBgn0035266	CG7995	7e-177	GB14269-PA	FBgn0034417	CG15117
GB18756-PA	FBgn0002973	numb	1e-106	GB18118-PA	FBgn0028428	Ih	6e-173	GB18559-PA	FBgn0035238	CG12104	1.3e-10	GB14263-PA
GB18746-PA	FBgn0050390	CG30390	7.4e-88	GB18107-PA	FBgn0010426	Vha14	9.9e-50	GB18557-PA				GB14193-PA	FBgn0031957	CG14534	2e-23
GB18744-PA				GB18098-PA	FBgn0038168	CG9591	4e-87	GB18541-PA	FBgn0004795	retn	1e-74	GB14180-PA	FBgn0040370	CG13375	1e-75
GB18741-PA	FBgn0031395	CG10874	1.1e-26	GB18082-PA	FBgn0039311	CG10513	1.2e-36	GB18527-PA	FBgn0000046	Act87E		GB14166-PA
GB18730-PA	FBgn0005563	cac		GB18080-PA	FBgn0019643	Dat	3.9e-29	GB18519-PA	FBgn0032800	CG10137	2e-154	GB14157-PA
GB18723-PA	FBgn0044328	CG32052	4.5e-94	GB18065-PA				GB18507-PA	FBgn0051641	stai	4.5e-57	GB14109-PA
GB18719-PA	FBgn0022359	Sodh-2	5.6e-21	GB18064-PA	FBgn0029710	CG3568	1.2e-98	GB18506-PA	FBgn0023545	CG4406	8e-134	GB14094-PA	FBgn0039770	CG15537	3.2e-37
GB18709-PA	FBgn0031146	CG15449	4e-23	GB18054-PA				GB18505-PA	FBgn0039465	Tsp97E	4.3e-57	GB14067-PA	FBgn0031869	CG18304	1e-104
A. dorsata				A. florea				A. mellifera				SpeciesRegion
EST/Gene	Best Fly Gene	Fly Gene Name	E value	EST/Gene	Best Fly Gene	Fly Gene Name	E value	EST/Gene	Best Fly Gene	Fly Gene Name	E value	EST/Gene	Best Fly Gene	Fly Gene Name	E value
GB18699-PA	FBgn0033657	CG8271	1e-105	GB18047-PA	FBgn0038542	CG7431	3.3e-66	GB18502-PA	FBgn0002917	na	1.3e-38	GB14064-PA	FBgn0031183	CG14621	1e-108
GB18685-PA	FBgn0010825	Gug	3.6e-66	GB18045-PA	FBgn0001149	GstD1	2.1e-67	GB18498-PA	FBgn0033879	CG6543	8.2e-89	GB14054-PA	FBgn0028699	Rh50	6.7e-91
GB18679-PA	FBgn0033794	CG13326	9.5e-15	GB18028-PA	FBgn0031066	CG14235	1.8e-29	GB18494-PA	FBgn0001208	Hn		GB14024-PA	FBgn0028496	CG30116
GB18669-PA				GB18024-PA				GB18489-PA				GB14022-PA	FBgn0029950	CG9657	2e-154
GB18651-PA				GB17972-PA	FBgn0003091	Pkc53E		GB18484-PA	FBgn0033628	CG13203	7.9e-09	GB14010-PA	FBgn0035968	CG4484	2e-119
GB18649-PA	FBgn0033761	CG8778	4.4e-79	GB17953-PA	FBgn0030299	CG11727		GB18478-PA	FBgn0039530	Tusp		GB14002-PA	FBgn0035935	mfr	3.3e-95
GB18647-PA	FBgn0002031	l(2)37Cc	2e-116	GB17945-PA	FBgn0004198	ct	4e-135	GB18473-PA	FBgn0033579	CG13229	4.6e-89	GB13999-PA
GB18644-PA	FBgn0003353	sei		GB17930-PA	FBgn0037360	CG2182	1.2e-84	GB18470-PA	FBgn0043070	MESK2	3e-141	GB13991-PA
GB18642-PA				GB17926-PA	FBgn0036379	bru-3	6e-153	GB18461-PA				GB13958-PA	FBgn0030778	CG4678	6e-171
GB18636-PA	FBgn0033191	CG1598	1e-130	GB17888-PA	FBgn0039479	CG14257	2.6e-15	GB18454-PA	FBgn0037239	CG11739	3e-101	GB13939-PA	FBgn0031866	neuroligin	9e-126
GB18632-PA	FBgn0033196	CG1358	5e-130	GB17867-PA	FBgn0052698	CG32698	3e-133	GB18443-PA	FBgn0032129	jp	9e-160	GB13930-PA	FBgn0033215	CG1942	9.9e-61
GB18625-PA	FBgn0000210	br	3.4e-42	GB17831-PA	FBgn0033981	Cyp6a21	1.7e-86	GB18430-PA	FBgn0024833	AP-47		GB13929-PA	FBgn0032030	CG17293	8e-168
GB18621-PA	FBgn0019985	Glu-RA		GB17817-PA	FBgn0004624	CaMKII		GB18417-PA	FBgn0035032	CG4692	9.7e-34	GB13906-PA	FBgn0023172	RhoGEF2	1.2e-87
GB18613-PA	FBgn0003118	pnt	2.7e-61	GB17797-PA	FBgn0016930	smi35A	1.4e-48	GB18404-PA	FBgn0031459	CG2862	2.7e-53	GB13852-PA	FBgn0031538	CG3246	1.2e-99
GB18609-PA				GB17793-PA	FBgn0015039	Cyp9b2	4.4e-85	GB18402-PA	FBgn0010774	Aly	3.2e-46	GB13817-PA	FBgn0036565	CG5235	2.3e-76
GB18604-PA	FBgn0032015	CG7830	4.3e-66	GB17788-PA				GB18394-PA	FBgn0000721	for		GB13690-PA	FBgn0032379	Pde1c	3e-176
GB18599-PA	FBgn0032350	CG6287	8e-113	GB17766-PA	FBgn0020503	CLIP-190	1.7e-40	GB18382-PA	FBgn0020621	Pkn	9.4e-51	GB13688-PA	FBgn0050035	CG30035	5e-166
GB18589-PA	FBgn0040335	CG10260		GB17729-PA				GB18381-PA			4.4e-65	GB13683-PA	FBgn0040206	krz	1e-156
GB18585-PA	FBgn0000099	ap	2.2e-44	GB17701-PA	FBgn0040271	Sulf1		GB18367-PA	FBgn0037465	CG1105	3.2e-29	GB13671-PA	FBgn0025879	Timp	8.6e-06
GB18577-PA	FBgn0034191	CG6984	5.4e-54	GB17698-PA	FBgn0025633	CG13366	1.8e-75	GB18362-PA	FBgn0003612	Su(var)2-10	3e-109	GB13652-PA
GB18572-PA	FBgn0035266	CG7995	7e-177	GB17696-PA	FBgn0050100	CG30100	2.6e-20	GB18358-PA	FBgn0015239	Hr78	1.2e-37	GB13636-PA	FBgn0029761	SK
GB18559-PA	FBgn0035238	CG12104	1.3e-10	GB17677-PA	FBgn0003567	su(Hw)	6.5e-11	GB18344-PA				GB13635-PA	FBgn0037550	CG9667	1.9e-60
GB18557-PA				GB17676-PA	FBgn0036686	CG7728		GB18332-PA	FBgn0050492	CG30492	2.2e-09	GB13612-PA
GB18541-PA	FBgn0004795	retn	1e-74	GB17666-PA	FBgn0037766	CG12806	1.4e-65	GB18318-PA	FBgn0030397	CG11146	7.7e-74	GB13594-PA	FBgn0013348	TpnC41C	1.7e-57
GB18527-PA	FBgn0000046	Act87E		GB17662-PA	FBgn0029955	CG15478	1.7e-08	GB18306-PA	FBgn0016920	nompC	3.5e-25	GB13539-PA	FBgn0025455	CycT	2e-104
GB18519-PA	FBgn0032800	CG10137	2e-154	GB17660-PA	FBgn0003721	Tm1	7.5e-22	GB18305-PA	FBgn0037878	CG6693	1.7e-54	GB13470-PA	FBgn0022770	Peritrophin-A	8.4e-86
GB18507-PA	FBgn0051641	stai	4.5e-57	GB17636-PA	FBgn0015829	TfIIE&bgr;	1.4e-64	GB18301-PA	FBgn0027654	jdp	5e-57	GB13468-PA	FBgn0004865	Eip78C	1.1e-78
GB18506-PA	FBgn0023545	CG4406	8e-134	GB17627-PA	FBgn0015907	bl	1.7e-41	GB18300-PA	FBgn0039896	yellow-h	3.5e-37	GB13445-PA	FBgn0025623	CG12467
GB18505-PA	FBgn0039465	Tsp97E	4.3e-57	GB17626-PA	FBgn0036762	CG7430		GB18299-PA				GB13417-PA	FBgn0040513	&kgr;B-Ras	6.7e-54
GB18502-PA	FBgn0002917	na	1.3e-38	GB17615-PA	FBgn0036146	CG14141	5.7e-70	GB18294-PA	FBgn0026145	C3G	1e-133	GB13360-PA	FBgn0034660	lox2	3e-155
GB18498-PA	FBgn0033879	CG6543	8.2e-89	GB17612-PA	FBgn0000711	flw	1e-171	GB18293-PA	FBgn0039635	CG11876	2e-111	GB13312-PA	FBgn0019952	Orct	3e-179
GB18494-PA	FBgn0001208	Hn		GB17587-PA	FBgn0033710	CG17739	7e-163	GB18284-PA	FBgn0010338	&agr;-Man-I	1e-151	GB13308-PA	FBgn0013765	cnn	6.1e-34
GB18489-PA				GB17567-PA	FBgn0020309	crol	3.7e-21	GB18282-PA				GB13293-PA	FBgn0036715	Cad74A
GB18484-PA	FBgn0033628	CG13203	7.9e-09	GB17533-PA	FBgn0034390	CG15093	4.6e-59	GB18261-PA	FBgn0016687	Nurf-38	1e-114	GB13276-PA	FBgn0032598	CG17905	3.7e-58
GB18479-PA	FBgn0030252	Myo10A		GB17490-PA	FBgn0015399	kek1	7e-123	GB18260-PA	FBgn0038851	dmrt93B	4.8e-42	GB13218-PA
GB18478-PA	FBgn0039530	Tusp		GB17473-PA	FBgn0003738	Tpi	2.9e-80	GB18242-PA	FBgn0001205	Hmgcr		GB13212-PA	FBgn0029123	SoxN	6.9e-12
GB18473-PA	FBgn0033579	CG13229	4.6e-89	GB17457-PA				GB18232-PA	FBgn0028563	sut1	5e-105	GB13192-PA	FBgn0015954	kuz
GB18471-PA	FBgn0032223	GATAd	1.8e-27	GB17444-PA				GB18225-PA	FBgn0038641	CG7708	3.3e-58	GB13182-PA	FBgn0035296	CG11814	3e-161
GB18470-PA	FBgn0043070	MESK2	3e-141	GB17434-PA	FBgn0000473	Cyp6a2	5.6e-95	GB18222-PA	FBgn0029932	CG4607	6e-68	GB13166-PA	FBgn0038192	CG9924	2.6e-17
GB18463-PA	FBgn0052190	NUCB1	4e-109	GB17427-PA	FBgn0036104	CG6418		GB18214-PA	FBgn0034035	CG8207	2e-154	GB13140-PA	FBgn0036381	CG8745	1e-167
GB18461-PA				GB17414-PA	FBgn0024992	CG2658	4e-164	GB18197-PA	FBgn0033504	CAP		GB13137-PA	FBgn0033428	Updo	9.8e-90
GB18454-PA	FBgn0037239	CG11739	3e-101	GB17403-PA	FBgn0015608	Ca-&bgr;	7e-157	GB18191-PA	FBgn0033912	RpS23	9.8e-78	GB13122-PA	FBgn0010240	Lcch3	2.4e-08
GB18443-PA	FBgn0032129	jp	9e-160	GB17400-PA	FBgn0037471	Alh	8e-116	GB18185-PA				GB13055-PA	FBgn0035575	CG7509	3.5e-61
GB18430-PA	FBgn0024833	AP-47		GB17394-PA	FBgn0031170	CG1718	2e-129	GB18177-PA				GB13019-PA	FBgn0030027	CG1632	1e-168
GB18417-PA	FBgn0035032	CG4692	9.7e-34	GB17390-PA	FBgn0005564	Shal		GB18175-PA			8.1e-67	GB12956-PA	FBgn0040064	yip2	6e-126
GB18407-PA	FBgn0005596	yem&agr;	4.9e-33	GB17372-PA				GB18160-PA				GB12933-PA	FBgn0053041	CG33041
GB18404-PA	FBgn0031459	CG2862	2.7e-53	GB17369-PA	FBgn0001257	ImpL2	5.6e-19	GB18159-PA	FBgn0004839	otk	2e-133	GB12904-PA	FBgn0011826	Pp2B-14D
GB18394-PA	FBgn0000721	for		GB17360-PA	FBgn0029152	Mkrn1	9.4e-85	GB18150-PA				GB12883-PA	FBgn0027594	drpr	1.8e-14
GB18387-PA	FBgn0030457	CG12096	1.8e-41	GB17359-PA				GB18139-PA	FBgn0037836	CG14692	2.8e-14	GB12878-PA	FBgn0010316	dap	1.6e-08
GB18382-PA	FBgn0020621	Pkn	9.4e-51	GB17345-PA	FBgn0036612	CG4998	7e-123	GB18123-PA	FBgn0053171	CG33171	4.9e-94	GB12866-PA	FBgn0010348	Arf79F	9.9e-42
GB18381-PA			4.4e-65	GB17328-PA	FBgn0013948	Eip93F	1.7e-24	GB18121-PA	FBgn0038925	CG6022	1.7e-94	GB12824-PA	FBgn0034438	CG9416	5.2e-88
GB18378-PA	FBgn0004435	G&agr;49B	7e-165	GB17303-PA	FBgn0035850	Atg18	2e-117	GB18118-PA	FBgn0028428	Ih	6e-173	GB12790-PA	FBgn0034434	Rgk1	4e-142
GB18367-PA	FBgn0037465	CG1105	3.2e-29	GB17291-PA	FBgn0029155	Mdh		GB18098-PA	FBgn0038168	CG9591	4e-87	GB12766-PA	FBgn0000121	Arr2	3e-169
GB18366-PA	FBgn0034366	Atg7	1e-126	GB17286-PA	FBgn0011272	RpL13	2.2e-77	GB18090-PA			8.8e-46	GB12718-PA
GB18362-PA	FBgn0003612	Su(var)2-10	3e-109	GB17284-PA	FBgn0037687	CG8132	3.3e-07	GB18082-PA	FBgn0039311	CG10513	1.2e-36	GB12712-PA	FBgn0030720	CG8939
GB18358-PA	FBgn0015239	Hr78	1.2e-37	GB17282-PA	FBgn0005585	Crc	1e-158	GB18065-PA				GB12688-PA	FBgn0039120	Nup98
GB18347-PA	FBgn0029738	CG4068	1.4e-34	GB17279-PA	FBgn0030962	CG7095	1.1e-83	GB18064-PA	FBgn0029710	CG3568	1.2e-98	GB12682-PA	FBgn0035648	CG13288	2.2e-25
GB18344-PA				GB17259-PA	FBgn0030444	CG18646	3.8e-80	GB18054-PA				GB12642-PA
GB18341-PA				GB17254-PA	FBgn0032151	nAcR&agr;-30D	2.8e-90	GB18047-PA	FBgn0038542	CG7431	3.3e-66	GB12607-PA	FBgn0032382	CG14935	4e-123
GB18332-PA	FBgn0050492	CG30492	2.2e-09	GB17250-PA	FBgn0038818	Nep4		GB18045-PA	FBgn0001149	GstD1	2.1e-67	GB12575-PA	FBgn0020439	fau	1.1e-11
GB18324-PA	FBgn0052226	CG32226		GB17247-PA	FBgn0028485	CG4272	8.9e-61	GB18028-PA	FBgn0031066	CG14235	1.8e-29	GB12522-PA	FBgn0026268	antdh	2.5e-51
GB18318-PA	FBgn0030397	CG11146	7.7e-74	GB17246-PA	FBgn0035756	unc-13-4A		GB18025-PA	FBgn0037644	CG11964		GB12495-PA
GB18306-PA	FBgn0016920	nompC	3.5e-25	GB17238-PA	FBgn0039635	CG11876	1e-138	GB18024-PA				GB12424-PA
GB18301-PA	FBgn0027654	jdp	5e-57	GB17224-PA	FBgn0035888	CG7120	1e-110	GB18011-PA	FBgn0025742	myotubularin		GB12403-PA	FBgn0040877	CG12994	3.7e-22
GB18300-PA	FBgn0039896	yellow-h	3.5e-37	GB17215-PA	FBgn0052647	CG32647	8.4e-33	GB18004-PA	FBgn0051075	CG31075	8e-176	GB12325-PA
GB18299-PA				GB17213-PA	FBgn0015371	chn	3.1e-60	GB17990-PA	FBgn0035504	CG15003	2e-147	GB12300-PA	FBgn0034661	CG4386	2.9e-83
GB18294-PA	FBgn0026145	C3G	1e-133	GB17206-PA	FBgn0039756	CG9743	3e-114	GB17986-PA			6.8e-30	GB12290-PA	FBgn0037976	Tk	3.4e-10
GB18293-PA	FBgn0039635	CG11876	2e-111	GB17185-PA	FBgn0036116	CG7888	3e-125	GB17972-PA	FBgn0003091	Pkc53E		GB12266-PA
GB18282-PA				GB17175-PA	FBgn0000273	Pka-C1		GB17971-PA	FBgn0000490	dpp	3.7e-82	GB12248-PA	FBgn0050387	CG30387
GB18281-PA	FBgn0032821	CdGAPr	2e-142	GB17166-PA	FBgn0051790	CG31790	1.2e-34	GB17964-PA	FBgn0037954	CG6946	1.1e-24	GB12236-PA
GB18263-PA	FBgn0020309	crol		GB17163-PA	FBgn0034426	CG10476	3.9e-12	GB17962-PA	FBgn0052638	CG32638	2.1e-07	GB12226-PA	FBgn0010406	RNaseX25	6.7e-48
GB18261-PA	FBgn0016687	Nurf-38	1e-114	GB17161-PA				GB17953-PA	FBgn0030299	CG11727		GB12211-PA
GB18260-PA	FBgn0038851	dmrt93B	4.8e-42	GB17140-PA				GB17945-PA	FBgn0004198	ct	4e-135	GB12207-PA	FBgn0003731	Egfr
GB18242-PA	FBgn0001205	Hmgcr		GB17125-PA				GB17934-PA	FBgn0030329	CG1837	1.3e-99	GB12200-PA	FBgn0002940	ninaE	2.1e-25
GB18237-PA	FBgn0033305	CG14748	2.4e-40	GB17120-PA	FBgn0036279	Ncc69		GB17930-PA	FBgn0037360	CG2182	1.2e-84	GB12161-PA	FBgn0034479	CG8654	6.7e-96
GB18232-PA	FBgn0028563	sut1	5e-105	GB17119-PA	FBgn0003511	Sry-&bgr;	4.4e-07	GB17926-PA	FBgn0036379	bru-3	6e-153	GB12144-PA	FBgn0000346	comt
GB18225-PA	FBgn0038641	CG7708	3.3e-58	GB17100-PA	FBgn0003651	svp	2e-135	GB17888-PA	FBgn0039479	CG14257	2.6e-15	GB12077-PA	FBgn0000037	mAcR-60C	2e-117
GB18222-PA	FBgn0029932	CG4607	6e-68	GB17095-PA	FBgn0031771	CG9140		GB17884-PA	FBgn0038934	CG5732	5e-102	GB12066-PA
GB18219-PA	FBgn0030932	CG6461	1e-115	GB17058-PA	FBgn0035480	CG14984	5.5e-08	GB17867-PA	FBgn0052698	CG32698	3e-133	GB12019-PA	FBgn0034046	CG8253	1.5e-62
GB18214-PA	FBgn0034035	CG8207	2e-154	GB17015-PA	FBgn0040256	Ugt86Dd	9.2e-67	GB17866-PA	FBgn0031098	CG17068	3.1e-54	GB12008-PA	FBgn0035094	CG9380	4.7e-50
GB18206-PA	FBgn0051221	CG31221	1.5e-85	GB17000-PA	FBgn0032151	nAcR&agr;-30D	2e-167	GB17864-PA	FBgn0039737	CG7920	6e-155	GB11983-PA
GB18197-PA	FBgn0033504	CAP		GB16992-PA	FBgn0037744	CG8417	2.2e-78	GB17844-PA	FBgn0016034	mael	8.1e-24	GB11973-PA	FBgn0030304	Cyp4g15
GB18191-PA	FBgn0033912	RpS23	9.8e-78	GB16989-PA	FBgn0039282	CG11848	4.1e-97	GB17840-PA	FBgn0034066	CG8397	2.1e-43	GB11943-PA	FBgn0036910	Cyp305a1	2.2e-83
GB18177-PA				GB16978-PA	FBgn0023507	CG3835	3e-133	GB17838-PA	FBgn0053041	CG33041	4e-123	GB11930-PA	FBgn0037992	CG4702	7.6e-74
GB18160-PA				GB16966-PA	FBgn0014037	Su(Tpl)	1.5e-31	GB17831-PA	FBgn0033981	Cyp6a21	1.7e-86	GB11912-PA	FBgn0052791	CG32791	2.2e-84
GB18153-PA	FBgn0038477	CG5169	1.2e-08	GB16965-PA			2.6e-62	GB17817-PA	FBgn0004624	CaMKII		GB11876-PA	FBgn0036901	LCBP1
GB18150-PA				GB16957-PA	FBgn0035935	mfr	2e-104	GB17797-PA	FBgn0016930	smi35A	1.4e-48	GB11842-PA	FBgn0035677	CG13293
GB18139-PA	FBgn0037836	CG14692	2.8e-14	GB16955-PA				GB17793-PA	FBgn0015039	Cyp9b2	4.4e-85	GB11820-PA	FBgn0016672	Ipp	5e-79
GB18132-PA	FBgn0053181	CG33181	5.2e-99	GB16927-PA				GB17788-PA				GB11817-PA	FBgn0020762	Atet	2e-78
GB18128-PA	FBgn0020248	stet	1.8e-28	GB16909-PA	FBgn0013988	Strn-Mlck		GB17783-PA	FBgn0004107	cdc2c	3e-107	GB11811-PA	FBgn0037256	CG9783	1.5e-10
GB18123-PA	FBgn0053171	CG33171	4.9e-94	GB16906-PA	FBgn0034435	CG9975	1.2e-75	GB17770-PA	FBgn0026143	CDC45L	1e-148	GB11781-PA	FBgn0039673	CG7568	6.6e-23
GB18121-PA	FBgn0038925	CG6022	1.7e-94	GB16903-PA	FBgn0029093	cathD	7e-146	GB17762-PA	FBgn0037917	wkd	1.3e-95	GB11771-PA	FBgn0038115	CG7966	1e-103
GB18118-PA	FBgn0028428	Ih	6e-173	GB16897-PA	FBgn0035179	CG12038	1.4e-40	GB17752-PA	FBgn0051100	CG31100	3.7e-78	GB11762-PA
GB18098-PA	FBgn0038168	CG9591	4e-87	GB16894-PA	FBgn0011279	Pbprp1	7.6e-09	GB17729-PA				GB11732-PA	FBgn0029830	Grip	1.1e-40
GB18082-PA	FBgn0039311	CG10513	1.2e-36	GB16868-PA				GB17712-PA	FBgn0028468	rtet	7e-128	GB11727-PA	FBgn0029807	CG3108	1.2e-81
GB18080-PA	FBgn0019643	Dat	3.9e-29	GB16859-PA	FBgn0037895	CG6723	9.1e-32	GB17701-PA	FBgn0040271	Sulf1		GB11726-PA	FBgn0038839	CG10830	1.3e-82
GB18078-PA	FBgn0034184	CG9646	1e-164	GB16854-PA				GB17698-PA	FBgn0025633	CG13366	1.8e-75	GB11692-PA	FBgn0028399	TMS1	2e-114
GB18065-PA				GB16853-PA	FBgn0036736	Nedd4		GB17696-PA	FBgn0050100	CG30100	2.6e-20	GB11673-PA	FBgn0003193	rad	3.1e-51
GB18064-PA	FBgn0029710	CG3568	1.2e-98	GB16790-PA	FBgn0038740	CG4562		GB17677-PA	FBgn0003567	su(Hw)	6.5e-11	GB11658-PA
GB18054-PA				GB16786-PA	FBgn0015542	sima	3.2e-92	GB17676-PA	FBgn0036686	CG7728		GB11624-PA	FBgn0036316	CG10960	2e-123
GB18047-PA	FBgn0038542	CG7431	3.3e-66	GB16764-PA	FBgn0033483	egr	2.8e-10	GB17666-PA	FBgn0037766	CG12806	1.4e-65	GB11558-PA	FBgn0052296	Mrtf	6.4e-72
GB18045-PA	FBgn0001149	GstD1	2.1e-67	GB16752-PA	FBgn0039915	CG1732		GB17662-PA	FBgn0029955	CG15478	1.7e-08	GB11518-PA	FBgn0000261	Cat	1.5e-72
GB18043-PA	FBgn0003255	rk		GB16744-PA				GB17650-PA	FBgn0034598	CG4266	5.1e-65	GB11487-PA	FBgn0025631	CG4322	1e-116
A. dorsata				A. florea				A. mellifera				SpeciesRegion
EST/Gene	Best Fly Gene	Fly Gene Name	E value	EST/Gene	Best Fly Gene	Fly Gene Name	E value	EST/Gene	Best Fly Gene	Fly Gene Name	E value	EST/Gene	Best Fly Gene	Fly Gene Name	E value
GB18028-PA	FBgn0031066	CG14235	1.8e-29	GB16712-PA	FBgn0052085	CG32085	2e-126	GB17636-PA	FBgn0015829	TfIIE&bgr;	1.4e-64	GB11465-PA	FBgn0026061	Mipp1	2.5e-68
GB18027-PA	FBgn0034412	CG15105	1.7e-13	GB16701-PA				GB17626-PA	FBgn0036762	CG7430		GB11451-PA	FBgn0032731	CG10641	2.6e-60
GB18024-PA				GB16694-PA	FBgn0038842	CG5630	6.6e-08	GB17619-PA	FBgn0028969	&dgr;COP	1e-178	GB11424-PA	FBgn0004914	Hnf4	6.6e-09
GB18023-PA				GB16656-PA				GB17615-PA	FBgn0036146	CG14141	5.7e-70	GB11410-PA
GB18020-PA	FBgn0034368	CG5482	3e-58	GB16653-PA	FBgn0015591	Ast	9.3e-08	GB17612-PA	FBgn0000711	flw	1e-171	GB11375-PA	FBgn0000299	Cg25C	8.1e-13
GB18011-PA	FBgn0025742	myotubularin		GB16631-PA	FBgn0004364	18w	4.6e-26	GB17605-PA	FBgn0029820	CG16721	1.6e-16	GB11371-PA	FBgn0002936	ninaA	1e-63
GB18004-PA	FBgn0051075	CG31075	8e-176	GB16627-PA	FBgn0036660	CG13025	2.7e-45	GB17587-PA	FBgn0033710	CG17739	7e-163	GB11361-PA	FBgn0031645	CG3036	2e-150
GB17985-PA				GB16619-PA	FBgn0027570	Nep2		GB17567-PA	FBgn0020309	crol	3.7e-21	GB11326-PA	FBgn0035636	Cralbp	1.8e-64
GB17972-PA	FBgn0003091	Pkc53E		GB16617-PA	FBgn0052082	CG32082	2.3e-80	GB17533-PA	FBgn0034390	CG15093	4.6e-59	GB11316-PA	FBgn0051646	CG31646	4e-111
GB17971-PA	FBgn0000490	dpp	3.7e-82	GB16613-PA	FBgn0011823	Pen	8.4e-58	GB17530-PA	FBgn0017581	Lk6	2e-156	GB11304-PA	FBgn0032338	CG16854	9e-119
GB17961-PA				GB16568-PA	FBgn0031830	CG11015	6.7e-30	GB17529-PA	FBgn0035372	CG12093	4.8e-40	GB11300-PA	FBgn0025833	CG8910	1.5e-24
GB17953-PA	FBgn0030299	CG11727		GB16555-PA	FBgn0004611	Plc21C		GB17490-PA	FBgn0015399	kek1	7e-123	GB11288-PA	FBgn0004242	syt	3.7e-63
GB17945-PA	FBgn0004198	ct	4e-135	GB16549-PA				GB17489-PA	FBgn0041713	yellow-c	1.7e-78	GB11264-PA	FBgn0032402	CG14945	5e-50
GB17940-PA				GB16538-PA	FBgn0033984	Lap1	3e-111	GB17486-PA	FBgn0035454	CG12029	1.4e-57	GB11262-PA	FBgn0032013	Scg&agr;	3.3e-51
GB17938-PA	FBgn0030303	CG1756	3.6e-92	GB16513-PA	FBgn0027375	RecQ5	7e-48	GB17480-PA	FBgn0027779	VhaSFD		GB11208-PA	FBgn0051216	CG31216	3.2e-72
GB17934-PA	FBgn0030329	CG1837	1.3e-99	GB16507-PA	FBgn0033188	CG1600	4e-102	GB17476-PA	FBgn0017567	ND23	1.3e-73	GB11111-PA
GB17930-PA	FBgn0037360	CG2182	1.2e-84	GB16503-PA	FBgn0051619	CG31619	6e-135	GB17473-PA	FBgn0003738	Tpi	2.9e-80	GB11074-PA	FBgn0038248	CG7886	5.3e-19
GB17926-PA	FBgn0036379	bru-3	6e-153	GB16488-PA	FBgn0002577	m	2e-149	GB17469-PA	FBgn0013733	shot		GB11073-PA
GB17919-PA	FBgn0027111	miple	6.4e-42	GB16480-PA	FBgn0034999	CG3394		GB17466-PA				GB11060-PA	FBgn0028400	SytIV	2e-116
GB17913-PA	FBgn0042135	CG18812	3.8e-71	GB16476-PA				GB17457-PA				GB11059-PA	FBgn0016724	RfaBp	6e-142
GB17906-PA	FBgn0030529	Clic	1e-113	GB16464-PA	FBgn0038587	CG7998	5e-117	GB17444-PA				GB11046-PA	FBgn0051274	CG31274	1.1e-16
GB17888-PA	FBgn0039479	CG14257	2.6e-15	GB16460-PA	FBgn0033983	CG10253	5e-178	GB17436-PA	FBgn0037804	CG11870	8e-152	GB10970-PA	FBgn0036486	CG7003
GB17871-PA	FBgn0003749	trh		GB16448-PA	FBgn0000083	AnnIX	1e-123	GB17434-PA	FBgn0000473	Cyp6a2	5.6e-95	GB10902-PA	FBgn0037807	CG6293
GB17867-PA	FBgn0052698	CG32698	3e-133	GB16424-PA	FBgn0029896	CG3168		GB17414-PA	FBgn0024992	CG2658	4e-164	GB10798-PA	FBgn0030707	CG8916	3.4e-88
GB17844-PA	FBgn0016034	mael	8.1e-24	GB16422-PA	FBgn0004864	hop	1.7e-58	GB17412-PA	FBgn0031081	Nep3		GB10775-PA
GB17840-PA	FBgn0034066	CG8397	2.1e-43	GB16386-PA	FBgn0037625	CG11768	5.2e-13	GB17403-PA	FBgn0015608	Ca-&bgr;	7e-157	GB10722-PA
GB17838-PA	FBgn0053041	CG33041	4e-123	GB16385-PA	FBgn0051284	CG31284	1e-142	GB17400-PA	FBgn0037471	Alh	8e-116	GB10658-PA			2e-30
GB17831-PA	FBgn0033981	Cyp6a21	1.7e-86	GB16384-PA	FBgn0033194	CG2093	6.7e-35	GB17394-PA	FBgn0031170	CG1718	2e-129	GB10602-PA	FBgn0036319	Ent3	3e-109
GB17826-PA	FBgn0015789	Rab10	2e-95	GB16377-PA	FBgn0026438	Eaat2	7e-102	GB17390-PA	FBgn0005564	Shal		GB10565-PA	FBgn0028978	trbl	9.6e-40
GB17817-PA	FBgn0004624	CaMKII		GB16364-PA				GB17372-PA				GB10547-PA	FBgn0026616	&agr;-Man-IIb
GB17797-PA	FBgn0016930	smi35A	1.4e-48	GB16363-PA	FBgn0036943	CG7323	1.8e-98	GB17369-PA	FBgn0001257	ImpL2	5.6e-19	GB10519-PA			2e-120
GB17793-PA	FBgn0015039	Cyp9b2	4.4e-85	GB16333-PA	FBgn0028879	CG15270		GB17365-PA	FBgn0003429	slo		GB10510-PA	FBgn0029092	ced-6	5e-58
GB17791-PA	FBgn0033810	CG4646	3.3e-38	GB16329-PA	FBgn0030011	G&bgr;5	8e-169	GB17360-PA	FBgn0029152	Mkrn1	9.4e-85	GB10432-PA	FBgn0040732	CG16926	1.8e-15
GB17783-PA	FBgn0004107	cdc2c	3e-107	GB16304-PA				GB17345-PA	FBgn0036612	CG4998	7e-123	GB10367-PA	FBgn0032684	CG10178	1.7e-68
GB17766-PA	FBgn0020503	CLIP-190	1.7e-40	GB16274-PA	FBgn0033438	Mmp2	1.2e-40	GB17335-PA	FBgn0025698	CG5594		GB10319-PA	FBgn0030281	CG11105	2.2e-30
GB17762-PA	FBgn0037917	wkd	1.3e-95	GB16271-PA				GB17328-PA	FBgn0013948	Eip93F	1.7e-24	GB10301-PA	FBgn0050419	CG30419	6.9e-23
GB17752-PA	FBgn0051100	CG31100	3.7e-78	GB16238-PA	FBgn0040234	c12.2		GB17305-PA	FBgn0021768	nudC	3.2e-77	GB10247-PA
GB17736-PA	FBgn0014002	Pdi	1.5e-70	GB16231-PA	FBgn0039466	CG5521		GB17303-PA	FBgn0035850	Atg18	2e-117	GB10195-PA	FBgn0001337	Exp6	8e-66
GB17729-PA				GB16220-PA	FBgn0038727	CG7432	3e-118	GB17302-PA	FBgn0036239	CG5684	9e-140	GB10110-PA	FBgn0038977	CG5376	5.4e-14
GB17726-PA	FBgn0038049	CG5844	6.8e-58	GB16201-PA	FBgn0028920	CG8997	2.9e-15	GB17294-PA	FBgn0034894	CG4091	8.1e-37	GB10108-PA	FBgn0034568	CG3216
GB17724-PA	FBgn0034886	Pde8	1e-160	GB16187-PA	FBgn0036980	RhoBTB		GB17291-PA	FBgn0029155	Mdh		GB10088-PA	FBgn0030334	Karl	4.6e-55
GB17701-PA	FBgn0040271	Sulf1		GB16184-PA	FBgn0010609	l(2)44DEa		GB17290-PA	FBgn0050493	CG30493	4e-51	GB10084-PA	FBgn0039536	CG18437
GB17698-PA	FBgn0025633	CG13366	1.8e-75	GB16181-PA	FBgn0038226	RhoGAP88C		GB17286-PA	FBgn0011272	RpL13	2.2e-77	GB10051-PA	FBgn0025878	wrapper	2e-44
GB17696-PA	FBgn0050100	CG30100	2.6e-20	GB16168-PA				GB17284-PA	FBgn0037687	CG8132	3.3e-07	GB10006-PA	FBgn0001203	Hk	2e-138
GB17677-PA	FBgn0003567	su(Hw)	6.5e-11	GB16167-PA	FBgn0014023	Rlc1	1.4e-69	GB17282-PA	FBgn0005585	Crc	1e-158	BB170032B20G12
GB17676-PA	FBgn0036686	CG7728		GB16165-PA	FBgn0035190	CG13913	2.4e-51	GB17279-PA	FBgn0030962	CG7095	1.1e-83	BB170032B20D03	FBgn0002947
GB17666-PA	FBgn0037766	CG12806	1.4e-65	GB16144-PA	FBgn0023216	Parg	1.4e-15	GB17265-PA	FBgn0020224	Cbl	1.2e-08	BB170032B20C08
GB17662-PA	FBgn0029955	CG15478	1.7e-08	GB16138-PA	FBgn0010288	Uch	5.4e-56	GB17259-PA	FBgn0030444	CG18646	3.8e-80	BB170032B10H04	FBgn0031170	CG1718
GB17636-PA	FBgn0015829	TfIIE&bgr;	1.4e-64	GB16101-PA	FBgn0053229	CG33229	4e-11	GB17254-PA	FBgn0032151	nAcR&agr;-30D	2.8e-90	BB170032B10E05	FBgn0040344	CG3711
GB17627-PA	FBgn0015907	bl	1.7e-41	GB16058-PA	FBgn0001624	dlg1	1.5e-61	GB17250-PA	FBgn0038818	Nep4		BB170032B10D01
GB17626-PA	FBgn0036762	CG7430		GB16016-PA	FBgn0037612	CG8112	5e-102	GB17247-PA	FBgn0028485	CG4272	8.9e-61	BB170032A10F07
GB17619-PA	FBgn0028969	&dgr;COP	1e-178	GB16010-PA	FBgn0036734	CG7564	3e-101	GB17246-PA	FBgn0035756	unc-13-4A		BB170032A10C03
GB17615-PA	FBgn0036146	CG14141	5.7e-70	GB16009-PA				GB17243-PA	FBgn0038251	CG3508	2.5e-08	BB170031B20G07
GB17612-PA	FBgn0000711	flw	1e-171	GB16007-PA	FBgn0004168	5-HT1A	2.1e-73	GB17238-PA	FBgn0039635	CG11876	1e-138	BB170031B20B04
GB17604-PA	FBgn0011591	fng	1e-115	GB15987-PA	FBgn0052387	CG32387		GB17226-PA				BB170031B10H08
GB17587-PA	FBgn0033710	CG17739	7e-163	GB15965-PA	FBgn0000008	a	2.4e-21	GB17224-PA	FBgn0035888	CG7120	1e-110	BB170031B10H03
GB17567-PA	FBgn0020309	crol	3.7e-21	GB15959-PA	FBgn0004834	Gprk2	2.9e-76	GB17219-PA	FBgn0005677	dac	1e-108	BB170031B10C09
GB17533-PA	FBgn0034390	CG15093	4.6e-59	GB15933-PA	FBgn0038321	CG6218	1.3e-77	GB17215-PA	FBgn0052647	CG32647	8.4e-33	BB170031A20F11
GB17530-PA	FBgn0017581	Lk6	2e-156	GB15921-PA	FBgn0037203	slif	7e-177	GB17213-PA	FBgn0015371	chn	3.1e-60	BB170031A10A12
GB17529-PA	FBgn0035372	CG12093	4.8e-40	GB15908-PA	FBgn0015933	didum		GB17206-PA	FBgn0039756	CG9743	3e-114	BB170030B10E03	FBgn0033295
GB17503-PA	FBgn0035334	CG8993	1.8e-35	GB15907-PA				GB17194-PA	FBgn0013988	Strn-Mlck	3.8e-09	BB170030B10C12
GB17494-PA	FBgn0039025	CG7023		GB15906-PA				GB17192-PA	FBgn0034738	Dnr1	8.6e-55	BB170030A20G02
GB17490-PA	FBgn0015399	kek1	7e-123	GB15905-PA	FBgn0051352	CG31352		GB17185-PA	FBgn0036116	CG7888	3e-125	BB170030A10H04
GB17489-PA	FBgn0041713	yellow-c	1.7e-78	GB15888-PA	FBgn0027844	CAH1	3.8e-85	GB17175-PA	FBgn0000273	Pka-C1		BB170029B20A10
GB17486-PA	FBgn0035454	CG12029	1.4e-57	GB15876-PA	FBgn0031906	CG5160	5.9e-37	GB17174-PA	FBgn0034997	CG3376		BB170029B10G12
GB17476-PA	FBgn0017567	ND23	1.3e-73	GB15875-PA	FBgn0003498	sqd	2.1e-12	GB17172-PA	FBgn0037336	CG2519		BB170029B10C10
GB17473-PA	FBgn0003738	Tpi	2.9e-80	GB15857-PA	FBgn0040765	luna	9.4e-54	GB17166-PA	FBgn0051790	CG31790	1.2e-34	BB170029A20F10
GB17461-PA	FBgn0024320	NPC1		GB15855-PA	FBgn0040070	Trx-2	2.8e-32	GB17163-PA	FBgn0034426	CG10476	3.9e-12	BB170029A20E06
GB17457-PA				GB15851-PA	FBgn0052447	CG32447	1.6e-51	GB17161-PA				BB170029A10H12
GB17452-PA	FBgn0050437	CG30437	8.1e-58	GB15843-PA	FBgn0023179	amon		GB17140-PA				BB170028B20D11
GB17444-PA				GB15841-PA	FBgn0051248	CG31248	5.8e-17	GB17125-PA				BB170028B20D03	FBgn0053082	CG33082
GB17436-PA	FBgn0037804	CG11870	8e-152	GB15825-PA				GB17120-PA	FBgn0036279	Ncc69		BB170028B10G08
GB17434-PA	FBgn0000473	Cyp6a2	5.6e-95	GB15816-PA	FBgn0019624	CoVa	3e-38	GB17100-PA	FBgn0003651	svp	2e-135	BB170028B10E08
GB17414-PA	FBgn0024992	CG2658	4e-164	GB15807-PA	FBgn0023537	CG17896		GB17095-PA	FBgn0031771	CG9140		BB170028B10D10	FBgn0047247
GB17403-PA	FBgn0015608	Ca-&bgr;	7e-157	GB15796-PA	FBgn0003498	sqd	8.8e-76	GB17093-PA	FBgn0036271	Pbgs	3e-104	BB170028A20D12
GB17400-PA	FBgn0037471	Alh	8e-116	GB15792-PA	FBgn0004587	B52	5.1e-72	GB17089-PA	FBgn0052528	CG32528	3e-119	BB170028A10G08
GB17394-PA	FBgn0031170	CG1718	2e-129	GB15785-PA	FBgn0003162	Pu	2e-106	GB17063-PA				BB170027B20F02
GB17390-PA	FBgn0005564	Shal		GB15784-PA	FBgn0038420	CG10311	1.4e-18	GB17058-PA	FBgn0035480	CG14984	5.5e-08	BB170027B20E04
GB17372-PA				GB15782-PA				GB17022-PA	FBgn0051751	CG31751	3.3e-83	BB170027B10G10
GB17369-PA	FBgn0001257	ImpL2	5.6e-19	GB15745-PA	FBgn0036975	CG5618	5e-134	GB17015-PA	FBgn0040256	Ugt86Dd	9.2e-67	BB170027B10C08
GB17359-PA				GB15734-PA	FBgn0038328	CG6156	3.5e-61	GB17000-PA	FBgn0032151	nAcR&agr;-30D	2e-167	BB170027A20F08
GB17346-PA	FBgn0026873	MED18	4e-71	GB15718-PA	FBgn0031037	CG14207	1.1e-68	GB16992-PA	FBgn0037744	CG8417	2.2e-78	BB170027A20C02
GB17335-PA	FBgn0025698	CG5594		GB15691-PA	FBgn0035348	CG16758	6.5e-99	GB16989-PA	FBgn0039282	CG11848	4.1e-97	BB170027A20B08
GB17305-PA	FBgn0021768	nudC	3.2e-77	GB15682-PA	FBgn0017418	ari-1		GB16978-PA	FBgn0023507	CG3835	3e-133	BB170027A10F07
GB17303-PA	FBgn0035850	Atg18	2e-117	GB15679-PA	FBgn0028408	Rep2	1.6e-65	GB16972-PA	FBgn0030724	Nipsnap	1e-104	BB170027A10E02
GB17291-PA	FBgn0029155	Mdh		GB15662-PA	FBgn0030073	CG10962	2.4e-44	GB16966-PA	FBgn0014037	Su(Tpl)	1.5e-31	BB170027A10B04
GB17286-PA	FBgn0011272	RpL13	2.2e-77	GB15653-PA	FBgn0051547	CG31547		GB16965-PA			2.6e-62	BB170026B20D12
GB17284-PA	FBgn0037687	CG8132	3.3e-07	GB15629-PA	FBgn0016691	Oscp	3.2e-51	GB16959-PA	FBgn0010226	GstS1	7.1e-35	BB170026B20D06
GB17282-PA	FBgn0005585	Crc	1e-158	GB15619-PA	FBgn0037607	CG8036		GB16958-PA	FBgn0028401	Snap24	1.7e-73	BB170026B10G08
GB17279-PA	FBgn0030962	CG7095	1.1e-83	GB15613-PA	FBgn0033691	CG8860	9.2e-21	GB16957-PA	FBgn0035935	mfr	2e-104	BB170026A20E02	FBgn0000099	ap
GB17259-PA	FBgn0030444	CG18646	3.8e-80	GB15582-PA	FBgn0020238	14-3-3&egr;	1e-130	GB16955-PA				BB170026A20A12
GB17254-PA	FBgn0032151	nAcR&agr;-30D	2.8e-90	GB15573-PA	FBgn0000414	Dab	1.6e-95	GB16927-PA				BB170026A10C11
GB17250-PA	FBgn0038818	Nep4		GB15559-PA	FBgn0031005	CG7890	3e-115	GB16926-PA	FBgn0015287	RfC40	2e-137	BB170025B20F02
GB17247-PA	FBgn0028485	CG4272	8.9e-61	GB15529-PA	FBgn0038596	CG14312	2.9e-21	GB16921-PA	FBgn0052133	CG32133	3e-101	BB170025B20E10
GB17246-PA	FBgn0035756	unc-13-4A		GB15522-PA	FBgn0015933	didum	8.8e-34	GB16913-PA	FBgn0053126	NLaz	3.6e-09	BB170025B10D03
GB17238-PA	FBgn0039635	CG11876	1e-138	GB15520-PA	FBgn0002413	dco	5e-152	GB16909-PA	FBgn0013988	Strn-Mlck		BB170025B10B08	FBgn0032901	CG9339
GB17224-PA	FBgn0035888	CG7120	1e-110	GB15498-PA	FBgn0039114	Lsd-1	1.1e-66	GB16903-PA	FBgn0029093	cathD	7e-146	BB170025A20A12
GB17215-PA	FBgn0052647	CG32647	8.4e-33	GB15494-PA				GB16897-PA	FBgn0035179	CG12038	1.4e-40	BB170025A10F05
GB17213-PA	FBgn0015371	chn	3.1e-60	GB15474-PA				GB16894-PA	FBgn0011279	Pbprp1	7.6e-09	BB170024B20D05
GB17206-PA	FBgn0039756	CG9743	3e-114	GB15450-PA	FBgn0082582	tmod	6e-151	GB16885-PA	FBgn0039911	CG1909	6e-143	BB170024B10G07
GB17192-PA	FBgn0034738	Dnr1	8.6e-55	GB15446-PA	FBgn0003263	rn	2e-100	GB16871-PA			1.6e-11	BB170024B10C03
GB17185-PA	FBgn0036116	CG7888	3e-125	GB15431-PA				GB16864-PA	FBgn0028479	CG4389		BB170024B10B11
GB17175-PA	FBgn0000273	Pka-C1		GB15429-PA	FBgn0033707	CG13165	3.2e-90	GB16859-PA	FBgn0037895	CG6723	9.1e-32	BB170024A20H11
GB17174-PA	FBgn0034997	CG3376		GB15424-PA	FBgn0003371	sgg	5e-179	GB16854-PA				BB170024A20G10
GB17172-PA	FBgn0037336	CG2519		GB15410-PA	FBgn0011693	Pdh	1.7e-40	GB16853-PA	FBgn0036736	Nedd4		BB170024A10C07
GB17166-PA	FBgn0051790	CG31790	1.2e-34	GB15378-PA	FBgn0053094	Synd		GB16850-PA	FBgn0010407	Ror	4.7e-38	BB170024A10B06	FBgn0038839	CG10830
GB17163-PA	FBgn0034426	CG10476	3.9e-12	GB15368-PA	FBgn0036893	CG9376	6e-11	GB16836-PA	FBgn0036984	CG13248		BB170023B20G09
GB17161-PA				GB15363-PA	FBgn0038744	CG4733	2e-170	GB16827-PA	FBgn0000153	b		BB170023B20E05	FBgn0000801
GB17140-PA				GB15350-PA	FBgn0037525	CG17816	2.7e-22	GB16818-PA	FBgn0030063	CG1789	5.3e-46	BB170023B10G10	FBgn0032007
GB17125-PA				GB15322-PA	FBgn0033107	CG18584	3.7e-50	GB16803-PA	FBgn0038037	Cyp9f2	4.5e-98	BB170023B10G09
GB17120-PA	FBgn0036279	Ncc69		GB15319-PA	FBgn0024290	Slob	2e-76	GB16779-PA	FBgn0052112	CG32112	2e-155	BB170023A10C09
GB17100-PA	FBgn0003651	svp	2e-135	GB15284-PA				GB16764-PA	FBgn0033483	egr	2.8e-10	BB170023A10C05
GB17090-PA	FBgn0037280	CG1126	2e-76	GB15277-PA	FBgn0022029	l(2)k01209		GB16752-PA	FBgn0039915	CG1732		BB170022B20G11
GB17089-PA	FBgn0052528	CG32528	3e-119	GB15249-PA	FBgn0035710	SP1173	7.5e-86	GB16747-PA	FBgn0032713	CG17323	1.9e-90	BB170022B20A09
GB17063-PA				GB15235-PA	FBgn0032913	CG9259	2.5e-40	GB16744-PA				BB170022B20A08
GB17058-PA	FBgn0035480	CG14984	5.5e-08	GB15234-PA				GB16741-PA	FBgn0026313	X11L	9.6e-45	BB170022B10B06
GB17055-PA	FBgn0030266	CG11122	1e-25	GB15230-PA	FBgn0052311	zormin		GB16727-PA	FBgn0032960	Grp1	4e-92	BB170022A20G08
GB17051-PA	FBgn0038590	CG12320	2e-70	GB15224-PA	FBgn0004656	fs(1)h	1.1e-73	GB16712-PA	FBgn0052085	CG32085	2e-126	BB170022A20E10
GB17022-PA	FBgn0051751	CG31751	3.3e-83	GB15217-PA	FBgn0037894	Ranbp9	2e-171	GB16701-PA				BB170022A20E06
GB17015-PA	FBgn0040256	Ugt86Dd	9.2e-67	GB15207-PA	FBgn0031488	CG17265	1.3e-62	GB16694-PA	FBgn0038842	CG5630	6.6e-08	BB170022A20B08	FBgn0036901	LCBP1
GB17008-PA				GB15196-PA	FBgn0004118	nAcR&bgr;-96A		GB16671-PA	FBgn0037688	CG9356	2.7e-53	BB170021A20G09
GB17003-PA	FBgn0022702	Cht2	1.8e-51	GB15179-PA	FBgn0039800	CG11314	8.3e-20	GB16659-PA	FBgn0029887	CG3198	1e-57	BB170021A20D12
GB17000-PA	FBgn0032151	nAcR&agr;-30D	2e-167	GB15172-PA	FBgn0028336	l(1)G0255	8e-158	GB16656-PA				BB170021A10G09
GB16992-PA	FBgn0037744	CG8417	2.2e-78	GB15169-PA	FBgn0011286	Rya-r44F		GB16653-PA	FBgn0015591	Ast	9.3e-08	BB170021A10F07
GB16989-PA	FBgn0039282	CG11848	4.1e-97	GB15156-PA	FBgn0005630	lola	8e-27	GB16632-PA	FBgn0023388	Dap160	6e-135	BB170021A10C04
GB16978-PA	FBgn0023507	CG3835	3e-133	GB15115-PA	FBgn0038890	CG7956		GB16631-PA	FBgn0004364	18w	4.6e-26	BB170020B20C11
GB16972-PA	FBgn0030724	Nipsnap	1e-104	GB15110-PA				GB16627-PA	FBgn0036660	CG13025	2.7e-45	BB170020B10C09
GB16966-PA	FBgn0014037	Su(Tpl)	1.5e-31	GB15106-PA			5.9e-30	GB16619-PA	FBgn0027570	Nep2		BB170020A20C11
GB16965-PA			2.6e-62	GB15102-PA	FBgn0011361	mtacp1	2.7e-35	GB16617-PA	FBgn0052082	CG32082	2.3e-80	BB170020A20B04
GB16959-PA	FBgn0010226	GstS1	7.1e-35	GB15097-PA	FBgn0015777	nrv2	4e-124	GB16613-PA	FBgn0011823	Pen	8.4e-58	BB170019B20H10
GB16958-PA	FBgn0028401	Snap24	1.7e-73	GB15078-PA	FBgn0036145	CG7607	1.4e-48	GB16579-PA	FBgn0035811	CG12262	3e-164	BB170019B20F01
GB16957-PA	FBgn0035935	mfr	2e-104	GB15058-PA	FBgn0035333	CG1317	2e-177	GB16568-PA	FBgn0031830	CG11015	6.7e-30	BB170019B20D11
GB16955-PA				GB15049-PA	FBgn0037146	CG7470		GB16555-PA	FBgn0004611	Plc21C		BB170019B20C01	FBgn0026850
GB16936-PA	FBgn0019968	Khc-73		GB15042-PA	FBgn0041582	tamo	8.2e-46	GB16551-PA	FBgn0020224	Cbl		BB170019B10C10
GB16921-PA	FBgn0052133	CG32133	3e-101	GB15039-PA	FBgn0000579	Eno	2e-135	GB16549-PA				BB170019A20B08
GB16920-PA	FBgn0030452	CG4330	1e-162	GB15014-PA	FBgn0031527	CG3304	1.5e-73	GB16538-PA	FBgn0033984	Lap1	3e-111	BB170019A10G06
GB16913-PA	FBgn0053126	NLaz	3.6e-09	GB15012-PA	FBgn0004369	Ptp99A	1.2e-38	GB16513-PA	FBgn0027375	RecQ5	7e-48	BB170019A10C12
GB16909-PA	FBgn0013988	Strn-Mlck		GB15000-PA	FBgn0010851	sgl		GB16503-PA	FBgn0051619	CG31619	6e-135	BB170018B20H02	FBgn0038037	Cyp9f2
GB16903-PA	FBgn0029093	cathD	7e-146	GB14975-PA	FBgn0031629	CG3244	1.1e-89	GB16486-PA	FBgn0003345	sd	1e-163	BB170018A20F02
GB16897-PA	FBgn0035179	CG12038	1.4e-40	GB14956-PA	FBgn0036262	CG6910	1e-116	GB16480-PA	FBgn0034999	CG3394		BB170018A20C11	FBgn0031866	neuroligin
GB16894-PA	FBgn0011279	Pbprp1	7.6e-09	GB14943-PA	FBgn0034243	Ngp		GB16476-PA				BB170018A10C11
GB16885-PA	FBgn0039911	CG1909	6e-143	GB14929-PA	FBgn0052066	CG32066	9e-128	GB16465-PA	FBgn0033679	CG8888	5e-95	BB170018A10A03
GB16871-PA			1.6e-11	GB14927-PA	FBgn0039257	CG13648	2.3e-08	GB16464-PA	FBgn0038587	CG7998	5e-117	BB170017B20E10	FBgn0002979
GB16859-PA	FBgn0037895	CG6723	9.1e-32	GB14907-PA	FBgn0024183	vig	5.4e-32	GB16454-PA	FBgn0039381	CG17370	2e-143	BB170017B10G02
GB16854-PA				GB14904-PA	FBgn0033257	CG8713	9.9e-34	GB16448-PA	FBgn0000083	AnnIX	1e-123	BB170017B10F12
GB16853-PA	FBgn0036736	Nedd4		GB14893-PA			8.5e-99	GB16443-PA	FBgn0028325	l(1)G0334	7e-140	BB170017A20G11
GB16836-PA	FBgn0036984	CG13248		GB14891-PA	FBgn0020620	RN-tre	3e-123	GB16424-PA	FBgn0029896	CG3168		BB170017A20F11
GB16827-PA	FBgn0000153	b		GB14870-PA	FBgn0051472	CG31472	1.1e-56	GB16422-PA	FBgn0004864	hop	1.7e-58	BB170016B20G11
GB16803-PA	FBgn0038037	Cyp9f2	4.5e-98	GB14858-PA	FBgn0052627	CG32627	2e-28	GB16408-PA	FBgn0033765	nemy		BB170016B20G07
GB16799-PA	FBgn0051140	CG31140		GB14857-PA	FBgn0001168	h	2.8e-51	GB16386-PA	FBgn0037625	CG11768	5.2e-13	BB170016B20E02
GB16786-PA	FBgn0015542	sima	3.2e-92	GB14849-PA	FBgn0033735	CG8525	5.3e-67	GB16385-PA	FBgn0051284	CG31284	1e-142	BB170016B20D11
GB16764-PA	FBgn0033483	egr	2.8e-10	GB14845-PA	FBgn0034720	CG11206	2e-162	GB16384-PA	FBgn0033194	CG2093	6.7e-35	BB170016B20D09
GB16753-PA	FBgn0051057	tau	2.8e-55	GB14813-PA	FBgn0033189	Cyt-b5	2.3e-26	GB16377-PA	FBgn0026438	Eaat2	7e-102	BB170016B20B07
GB16752-PA	FBgn0039915	CG1732		GB14810-PA	FBgn0022787	Hel89B	7.5e-64	GB16365-PA				BB170016B20A02	FBgn0039915	CG1732
GB16747-PA	FBgn0032713	CG17323	1.9e-90	GB14809-PA	FBgn0038659	endoA	7e-150	GB16364-PA				BB170016A20H11
GB16744-PA				GB14791-PA	FBgn0011211	blw		GB16363-PA	FBgn0036943	CG7323	1.8e-98	BB170016A20E02
GB16741-PA	FBgn0026313	X11L	9.6e-45	GB14772-PA	FBgn0003501	Src64B		GB16339-PA				BB170016A10G02
GB16729-PA	FBgn0029158	Las	1e-146	GB14770-PA	FBgn0026193	par-1	7.7e-31	GB16333-PA	FBgn0028879	CG15270		BB170015B20F12
GB16727-PA	FBgn0032960	Grp1	4e-92	GB14767-PA	FBgn0010407	Ror	2.1e-37	GB16304-PA				BB170015B10D11
GB16715-PA	FBgn0019830	colt	9e-102	GB14765-PA	FBgn0026147	CG16833	6e-161	GB16296-PA	FBgn0030683	CG8239	5e-106	BB170015B10B08
GB16712-PA	FBgn0052085	CG32085	2e-126	GB14763-PA	FBgn0020309	crol	3.1e-29	GB16295-PA	FBgn0051184	CG31184	1.5e-28	BB170015A20C11
GB16701-PA				GB14751-PA	FBgn0029837	Tsp5D	2.1e-67	GB16283-PA	FBgn0035874	CG7072	3.9e-25	BB170015A10E12
GB16694-PA	FBgn0038842	CG5630	6.6e-08	GB14740-PA				GB16274-PA	FBgn0033438	Mmp2	1.2e-40	BB170015A10C04
GB16671-PA	FBgn0037688	CG9356	2.7e-53	GB14723-PA	FBgn0011787	mRpL12	5.4e-30	GB16271-PA				BB170014B20E03	FBgn0013467	igl
GB16661-PA	FBgn0023489	Pph13	8.1e-29	GB14710-PA			8e-118	GB16263-PA	FBgn0027356	Amph	7e-108	BB170014B20D07
GB16659-PA	FBgn0029887	CG3198	1e-57	GB14680-PA	FBgn0036851	CG14082	5.2e-27	GB16238-PA	FBgn0040234	c12.2		BB170014B20B11
GB16656-PA				GB14673-PA	FBgn0035911	CG6638	1e-157	GB16235-PA	FBgn0029881	CG3973	1e-112	BB170014B10E02
GB16653-PA	FBgn0015591	Ast	9.3e-08	GB14647-PA				GB16231-PA	FBgn0039466	CG5521		BB170014B10C01
GB16651-PA				GB14642-PA	FBgn0003432	sls		GB16229-PA	FBgn0034500	CG11200	3.2e-16	BB170014B10B05
GB16648-PA	FBgn0003964	usp	1.5e-93	GB14637-PA	FBgn0022382	Pka-R2	7e-132	GB16223-PA	FBgn0014133	bif	2.1e-27	BB170014A20C02	FBgn0062963
GB16632-PA	FBgn0023388	Dap160	6e-135	GB14619-PA	FBgn0004625	norpA		GB16220-PA	FBgn0038727	CG7432	3e-118	BB170014A10E10
GB16631-PA	FBgn0004364	18w	4.6e-26	GB14615-PA	FBgn0040823	dpr6	5.1e-85	GB16218-PA	FBgn0003423	slgA		BB170014A10A04
GB16627-PA	FBgn0036660	CG13025	2.7e-45	GB14607-PA	FBgn0026268	antdh	5.5e-30	GB16208-PA	FBgn0036829	CG14076	3.5e-64	BB170013B20G07
GB16619-PA	FBgn0027570	Nep2		GB14602-PA	FBgn0040505	Alk	2e-135	GB16207-PA	FBgn0038532	CG14322	4.5e-40	BB170013B20E12
GB16617-PA	FBgn0052082	CG32082	2.3e-80	GB14600-PA	FBgn0016930	smi35A	8e-148	GB16201-PA	FBgn0028920	CG8997	2.9e-15	BB170013B10C06
GB16613-PA	FBgn0011823	Pen	8.4e-58	GB14577-PA	FBgn0011604	Iswi		GB16187-PA	FBgn0036980	RhoBTB		BB170013A20F08
GB16601-PA	FBgn0033636	tou	5e-129	GB14564-PA	FBgn0016075	vkg	6e-170	GB16181-PA	FBgn0038226	RhoGAP88C		BB170013A20F06
GB16579-PA	FBgn0035811	CG12262	3e-164	GB14559-PA	FBgn0036890	CG9368	5.4e-08	GB16168-PA				BB170013A20D07
GB16568-PA	FBgn0031830	CG11015	6.7e-30	GB14556-PA	FBgn0035364	CG14950	3.1e-29	GB16167-PA	FBgn0014023	Rlc1	1.4e-69	BB170012B20H01
GB16556-PA	FBgn0053087	CG33087	4e-105	GB14541-PA	FBgn0052393	dikar	3.6e-74	GB16165-PA	FBgn0035190	CG13913	2.4e-51	BB170012B10F05
GB16555-PA	FBgn0004611	Plc21C		GB14537-PA	FBgn0052405	CG32405	1.4e-18	GB16138-PA	FBgn0010288	Uch	5.4e-56	BB170012A20G12	FBgn0031571	CG3921
GB16549-PA				GB14533-PA	FBgn0004595	pros	1.4e-97	GB16101-PA	FBgn0053229	CG33229	4e-11	BB170012A10G11	FBgn0029834	CG5937
GB16545-PA	FBgn0041707	7B2	9.7e-31	GB14520-PA				GB16092-PA	FBgn0050106	CG30106	5.1e-83	BB170012A10E06
GB16541-PA	FBgn0039266	CG11791	1e-08	GB14495-PA	FBgn0050122	CG30122	1e-44	GB16080-PA	FBgn0030485	CG1998	3e-137	BB170011B20G10
GB16538-PA	FBgn0033984	Lap1	3e-111	GB14492-PA	FBgn0034911	CG5549		GB16058-PA	FBgn0001624	dlg1	1.5e-61	BB170011B20E12
GB16537-PA	FBgn0035720	CG10077	6e-179	GB14470-PA	FBgn0035099	CG6845	8.2e-64	GB16054-PA	FBgn0035483	CG1134	2.6e-06	BB170011B10H05
GB16526-PA	FBgn0016697	ProsMA5	3e-101	GB14467-PA	FBgn0036147	CG6199		GB16025-PA	FBgn0003463	sog		BB170011B10H01
GB16513-PA	FBgn0027375	RecQ5	7e-48	GB14466-PA	FBgn0039728	CG7896	1.2e-64	GB16016-PA	FBgn0037612	CG8112	5e-102	BB170011B10F05
GB16495-PA	FBgn0037902	CG5281	5e-116	GB14461-PA				GB16010-PA	FBgn0036734	CG7564	3e-101	BB170011B10B08	FBgn0029807	CG3108
GB16488-PA	FBgn0002577	m	2e-149	GB14459-PA	FBgn0051772	CG31772	9.2e-52	GB16009-PA				BB170011A10D01	FBgn0038463	CG3534
GB16480-PA	FBgn0034999	CG3394		GB14424-PA	FBgn0026403	Ndg		GB16007-PA	FBgn0004168	5-HT1A	2.1e-73	BB170011A10C02
GB16479-PA	FBgn0051159	CG31159	6e-163	GB14420-PA	FBgn0001994	crp	1.2e-50	GB15987-PA	FBgn0052387	CG32387		BB170010B20E02
GB16476-PA				GB14361-PA	FBgn0002565	Lsp2	6.7e-43	GB15959-PA	FBgn0004834	Gprk2	2.9e-76	BB170010B20B01
GB16464-PA	FBgn0038587	CG7998	5e-117	GB14359-PA	FBgn0052677	CG32677	8.7e-82	GB15952-PA	FBgn0024891	ferrochelatase	3e-151	BB170010B20A10	FBgn0000047	Act88F
GB16454-PA	FBgn0039381	CG17370	2e-143	GB14346-PA	FBgn0010213	Sod2	5.5e-76	GB15933-PA	FBgn0038321	CG6218	1.3e-77	BB170010A20C08
GB16448-PA	FBgn0000083	AnnIX	1e-123	GB14337-PA	FBgn0025716	Bap55	2e-171	GB15929-PA	FBgn0026751	XRCC1	7.4e-23	BB170010A20B02
GB16443-PA	FBgn0028325	l(1)G0334	7e-140	GB14332-PA	FBgn0032741	Side	1.3e-37	GB15925-PA	FBgn0025866	CalpB		BB170009B20H01
GB16424-PA	FBgn0029896	CG3168		GB14328-PA	FBgn0030821	CG5010	7.6e-20	GB15921-PA	FBgn0037203	slif	7e-177	BB170009B10A11
GB16408-PA	FBgn0033765	nemy		GB14323-PA	FBgn0035367	CG12187	4e-103	GB15917-PA	FBgn0040351	CG11638	1.2e-68	BB170009A10E12
GB16387-PA	FBgn0013953	Esp	6e-107	GB14308-PA	FBgn0028704	Nckx30C		GB15916-PA				BB170009A10C08
GB16386-PA	FBgn0037625	CG11768	5.2e-13	GB14289-PA			1e-34	GB15912-PA	FBgn0039647	CG14509	1e-49	BB170009A10B05
GB16385-PA	FBgn0051284	CG31284	1e-142	GB14284-PA	FBgn0022359	Sodh-2	5e-138	GB15908-PA	FBgn0015933	didum		BB170009A10A09	FBgn0028424	JhI-26
GB16384-PA	FBgn0033194	CG2093	6.7e-35	GB14283-PA	FBgn0032151	nAcR&agr;-30D	2.3e-78	GB15907-PA				BB170009A10A07
GB16377-PA	FBgn0026438	Eaat2	7e-102	GB14270-PA				GB15905-PA	FBgn0051352	CG31352		BB170008B20E03
GB16365-PA				GB14269-PA	FBgn0034417	CG15117		GB15904-PA				BB170008B20D08
GB16364-PA				GB14263-PA				GB15888-PA	FBgn0027844	CAH1	3.8e-85	BB170008B20A03
GB16363-PA	FBgn0036943	CG7323	1.8e-98	GB14180-PA	FBgn0040370	CG13375	1e-75	GB15882-PA	FBgn0025457	Bub3	4e-111	BB170008B10H04
GB16353-PA	FBgn0011768	Fdh	5e-154	GB14173-PA	FBgn0024510	dlt	2.9e-42	GB15876-PA	FBgn0031906	CG5160	5.9e-37	BB170008A20G09	FBgn0024963	GluCl&agr;
GB16340-PA	FBgn0001263	inaD	3e-89	GB14166-PA				GB15875-PA	FBgn0003498	sqd	2.1e-12	BB170007B20G08	FBgn0037676	CG8861
GB16339-PA				GB14165-PA	FBgn0011701	repo	1.8e-20	GB15857-PA	FBgn0040765	luna	9.4e-54	BB170007B10D01
GB16333-PA	FBgn0028879	CG15270		GB14157-PA				GB15855-PA	FBgn0040070	Trx-2	2.8e-32	BB170007B10C11	FBgn0035247	metl
GB16304-PA				GB14148-PA	FBgn0028513	CG9254	6.3e-07	GB15851-PA	FBgn0052447	CG32447	1.6e-51	BB170007A20E08
GB16296-PA	FBgn0030683	CG8239	5e-106	GB14141-PA	FBgn0014141	cher		GB15843-PA	FBgn0023179	amon		BB170007A20A04	FBgn0013330
GB16295-PA	FBgn0051184	CG31184	1.5e-28	GB14138-PA	FBgn0035438	PHGPx	1.2e-44	GB15841-PA	FBgn0051248	CG31248	5.8e-17	BB170007A10D03
GB16274-PA	FBgn0033438	Mmp2	1.2e-40	GB14118-PA	FBgn0024555	flfl		GB15834-PA	FBgn0037955	CG6950	5.2e-51	BB170006B10E04
GB16271-PA				GB14113-PA	FBgn0013591	Mi-2		GB15825-PA				BB170006B10B07
GB16263-PA	FBgn0027356	Amph	7e-108	GB14109-PA				GB15818-PA	FBgn0031149	CG1518		BB170006A20H12
GB16241-PA	FBgn0028582	lqf	2.3e-90	GB14105-PA	FBgn0034716	Oatp58Dc		GB15816-PA	FBgn0019624	CoVa	3e-38	BB170005A20G07
GB16240-PA	FBgn0024963	GluCl&agr;	3.4e-07	GB14094-PA	FBgn0039770	CG15537	3.2e-37	GB15807-PA	FBgn0023537	CG17896		BB170005A10H09
GB16235-PA	FBgn0029881	CG3973	1e-112	GB14065-PA	FBgn0038282	dpr9	5.5e-75	GB15796-PA	FBgn0003498	sqd	8.8e-76	BB170005A10D06
GB16231-PA	FBgn0039466	CG5521		GB14064-PA	FBgn0031183	CG14621	1e-108	GB15792-PA	FBgn0004587	B52	5.1e-72	BB170004B20H06
GB16229-PA	FBgn0034500	CG11200	3.2e-16	GB14054-PA	FBgn0028699	Rh50	6.7e-91	GB15785-PA	FBgn0003162	Pu	2e-106	BB170004B20H01	FBgn0043904	bru-2
GB16223-PA	FBgn0014133	bif	2.1e-27	GB14038-PA	FBgn0052040	CG32040	5.7e-12	GB15784-PA	FBgn0038420	CG10311	1.4e-18	BB170004B20D06
GB16220-PA	FBgn0038727	CG7432	3e-118	GB14034-PA	FBgn0035082	CG2811	1.9e-32	GB15782-PA				BB170004B20B04
GB16218-PA	FBgn0003423	slgA		GB14033-PA	FBgn0034920	CG5597	4.5e-18	GB15775-PA	FBgn0038016	MBD-R2	9.4e-48	BB170004B10H06
GB16208-PA	FBgn0036829	CG14076	3.5e-64	GB14026-PA	FBgn0027108	inx2	4e-168	GB15745-PA	FBgn0036975	CG5618	5e-134	BB170004B10F01
GB16207-PA	FBgn0038532	CG14322	4.5e-40	GB14024-PA	FBgn0028496	CG30116		GB15718-PA	FBgn0031037	CG14207	1.1e-68	BB170004B10D07
GB16203-PA				GB14022-PA	FBgn0029950	CG9657	2e-154	GB15715-PA	FBgn0033876	synaptogyrin	1.1e-17	BB170004B10C04
GB16201-PA	FBgn0028920	CG8997	2.9e-15	GB14010-PA	FBgn0035968	CG4484	2e-119	GB15709-PA	FBgn0011712	Snap	1e-124	BB170004B10B07
GB16187-PA	FBgn0036980	RhoBTB		GB14007-PA	FBgn0004611	Plc21C	1.4e-89	GB15691-PA	FBgn0035348	CG16758	6.5e-99	BB170004A20G12
GB16184-PA	FBgn0010609	l(2)44DEa		GB13999-PA				GB15682-PA	FBgn0017418	ari-1		BB170004A20G10
GB16181-PA	FBgn0038226	RhoGAP88C		GB13997-PA	FBgn0033504	CAP	7.6e-16	GB15679-PA	FBgn0028408	Rep2	1.6e-65	BB170004A20A08
GB16168-PA				GB13991-PA				GB15662-PA	FBgn0030073	CG10962	2.4e-44	BB170004A10C04
GB16165-PA	FBgn0035190	CG13913	2.4e-51	GB13982-PA	FBgn0016013	Faa	3e-115	GB15661-PA	FBgn0005536	Mbs	2.1e-42	BB170003B10E04
GB16146-PA	FBgn0013435	cdc2rk	1e-151	GB13981-PA	FBgn0016694	Pdp1	4.7e-73	GB15653-PA	FBgn0051547	CG31547		BB170003B10C08
GB16144-PA	FBgn0023216	Parg	1.4e-15	GB13980-PA	FBgn0032032	CG17294	5.1e-58	GB15652-PA	FBgn0037808	Bruce		BB170003A10E06
GB16143-PA	FBgn0032961	CG1416	1.4e-99	GB13969-PA	FBgn0035498	Fit1		GB15629-PA	FBgn0016691	Oscp	3.2e-51	BB170003A10D10
GB16142-PA	FBgn0037356	CG12170	9e-126	GB13958-PA	FBgn0030778	CG4678	6e-171	GB15619-PA	FBgn0037607	CG8036		BB170002B20F03
GB16138-PA	FBgn0010288	Uch	5.4e-56	GB13939-PA	FBgn0031866	neuroligin	9e-126	GB15613-PA	FBgn0033691	CG8860	9.2e-21	BB170002B10C09
GB16135-PA	FBgn0032123	Oatp30B		GB13930-PA	FBgn0033215	CG1942	9.9e-61	GB15608-PA	FBgn0038693	CG5237		BB170002A20G03
GB16101-PA	FBgn0053229	CG33229	4e-11	GB13929-PA	FBgn0032030	CG17293	8e-168	GB15604-PA	FBgn0033028	CG11665	4e-152	BB170002A20D12
GB16097-PA	FBgn0015522	olf186-M	3e-21	GB13920-PA				GB15596-PA	FBgn0038492	CG4090	6.4e-07	BB170002A10D07	FBgn0004512	Mdr49
GB16092-PA	FBgn0050106	CG30106	5.1e-83	GB13906-PA	FBgn0023172	RhoGEF2	1.2e-87	GB15595-PA	FBgn0016078	wun	3.5e-14	BB170002A10D02
GB16090-PA	FBgn0039038	CG6688	1.9e-32	GB13891-PA	FBgn0034345	CG5174	7.1e-25	GB15582-PA	FBgn0020238	14-3-3&egr;	1e-130	BB170001B10H05
GB16080-PA	FBgn0030485	CG1998	3e-137	GB13840-PA	FBgn0003520	stau	4.4e-63	GB15574-PA				BB170001B10G06	FBgn0004358
GB16073-PA	FBgn0036848	CG10424	1e-69	GB13817-PA	FBgn0036565	CG5235	2.3e-76	GB15573-PA	FBgn0000414	Dab	1.6e-95	BB170001B10G02
GB16058-PA	FBgn0001624	dlg1	1.5e-61	GB13690-PA	FBgn0032379	Pde1c	3e-176	GB15559-PA	FBgn0031005	CG7890	3e-115	BB170001A20D09
GB16054-PA	FBgn0035483	CG1134	2.6e-06	GB13688-PA	FBgn0050035	CG30035	5e-166	GB15558-PA	FBgn0000629	E(z)		BB170001A20A11
GB16047-PA	FBgn0061492	loj	8.4e-75	GB13673-PA	FBgn0030387	Pkc&dgr;		GB15529-PA	FBgn0038596	CG14312	2.9e-21	BB170001A10G02	FBgn0029807	CG3108
GB16025-PA	FBgn0003463	sog		GB13665-PA	FBgn0038046	CG5641	3e-121	GB15524-PA	FBgn0000052	ade2		BB160024B20D07
GB16016-PA	FBgn0037612	CG8112	5e-102	GB13652-PA				GB15522-PA	FBgn0015933	didum	8.8e-34	BB160024B20C03
GB16010-PA	FBgn0036734	CG7564	3e-101	GB13636-PA	FBgn0029761	SK		GB15520-PA	FBgn0002413	dco	5e-152	BB160024B10G05
GB16009-PA				GB13635-PA	FBgn0037550	CG9667	1.9e-60	GB15498-PA	FBgn0039114	Lsd-1	1.1e-66	BB160024B10D03
GB16007-PA	FBgn0004168	5-HT1A	2.1e-73	GB13629-PA	FBgn0039914	mav	5.9e-43	GB15494-PA				BB160024A20E08
GB15987-PA	FBgn0052387	CG32387		GB13617-PA			6e-123	GB15493-PA	FBgn0039536	CG18437		BB160023B20E11	FBgn0035911	CG6638
GB15977-PA	FBgn0039179	CG6364	1.9e-98	GB13612-PA				GB15482-PA	FBgn0038881	CG16791	3.9e-47	BB160023B20E05
GB15959-PA	FBgn0004834	Gprk2	2.9e-76	GB13601-PA				GB15468-PA	FBgn0039827	CG1544		BB160023B20A02	FBgn0042212
GB15933-PA	FBgn0038321	CG6218	1.3e-77	GB13594-PA	FBgn0013348	TpnC41C	1.7e-57	GB15450-PA	FBgn0082582	tmod	6e-151	BB160023A20H08
GB15925-PA	FBgn0025866	CalpB		GB13577-PA	FBgn0026086	Adar	1e-162	GB15446-PA	FBgn0003263	rn	2e-100	BB160023A20D10
GB15921-PA	FBgn0037203	slif	7e-177	GB13576-PA	FBgn0034903	Dimp	4.9e-49	GB15437-PA	FBgn0033837	CG17034		BB160023A20C02
GB15917-PA	FBgn0040351	CG11638	1.2e-68	GB13547-PA	FBgn0038641	CG7708	4.1e-60	GB15431-PA				BB160022B20H02
GB15908-PA	FBgn0015933	didum		GB13544-PA			6e-61	GB15429-PA	FBgn0033707	CG13165	3.2e-90	BB160022B10E11
GB15907-PA				GB13539-PA	FBgn0025455	CycT	2e-104	GB15424-PA	FBgn0003371	sgg	5e-179	BB160022A20H09	FBgn0036111	CG6391
GB15906-PA				GB13537-PA	FBgn0031634	CG15627	8.6e-06	GB15423-PA	FBgn0032292	CG6750	2e-101	BB160022A10E10
GB15905-PA	FBgn0051352	CG31352		GB13536-PA	FBgn0037643	CG11963	3e-157	GB15419-PA	FBgn0039075	CG4393	3.2e-97	BB160022A10B08
GB15904-PA				GB13531-PA	FBgn0026181	rok		GB15413-PA	FBgn0031697	CG14024	2.3e-24	BB160021B10F11
GB15888-PA	FBgn0027844	CAH1	3.8e-85	GB13526-PA	FBgn0037172	CG6914	1.2e-14	GB15410-PA	FBgn0011693	Pdh	1.7e-40	BB160021B10B04
GB15886-PA	FBgn0022201	milt	3e-149	GB13508-PA			3.7e-70	GB15408-PA	FBgn0036892	CG8798		BB160021A20A07
GB15876-PA	FBgn0031906	CG5160	5.9e-37	GB13470-PA	FBgn0022770	Peritrophin-A	8.4e-86	GB15407-PA	FBgn0050021	skf	4e-154	BB160021A10E08
GB15875-PA	FBgn0003498	sqd	2.1e-12	GB13468-PA	FBgn0004865	Eip78C	1.1e-78	GB15406-PA	FBgn0032799	CG10166	2.2e-98	BB160021A10E02
GB15857-PA	FBgn0040765	luna	9.4e-54	GB13430-PA			2.4e-84	GB15387-PA	FBgn0001280	janA	3.1e-18	BB160021A10A03	FBgn0037676	CG8861
GB15855-PA	FBgn0040070	Trx-2	2.8e-32	GB13417-PA	FBgn0040513	&kgr;B-Ras	6.7e-54	GB15378-PA	FBgn0053094	Synd		BB160020B20G08
GB15851-PA	FBgn0052447	CG32447	1.6e-51	GB13411-PA	FBgn0031904	CG5149	1.1e-75	GB15353-PA	FBgn0034071	CG8405	3.2e-56	BB160020B20B06
GB15843-PA	FBgn0023179	amon		GB13388-PA	FBgn0032779	CG16771	9e-136	GB15350-PA	FBgn0037525	CG17816	2.7e-22	BB160020B20B03
GB15841-PA	FBgn0051248	CG31248	5.8e-17	GB13375-PA	FBgn0037637	CG9836	2e-57	GB15344-PA	FBgn0000464	Lar		BB160020B20B01	FBgn0000008	a
GB15834-PA	FBgn0037955	CG6950	5.2e-51	GB13360-PA	FBgn0034660	lox2	3e-155	GB15322-PA	FBgn0033107	CG18584	3.7e-50	BB160020B10E12
GB15825-PA				GB13349-PA	FBgn0036391	CG17364	1.4e-52	GB15319-PA	FBgn0024290	Slob	2e-76	BB160020B10E04
GB15818-PA	FBgn0031149	CG1518		GB13312-PA	FBgn0019952	Orct	3e-179	GB15318-PA	FBgn0052333	CG32333	2e-123	BB160019B20H07
GB15816-PA	FBgn0019624	CoVa	3e-38	GB13308-PA	FBgn0013765	cnn	6.1e-34	GB15299-PA			2.5e-39	BB160019B20F10
GB15807-PA	FBgn0023537	CG17896		GB13292-PA	FBgn0032910	CG9265	1.6e-71	GB15284-PA				BB160019B10F05
GB15794-PA	FBgn0039704	CG7802	8.3e-50	GB13282-PA	FBgn0013988	Strn-Mlck	2.5e-19	GB15249-PA	FBgn0035710	SP1173	7.5e-86	BB160019B10E01	FBgn0030273
GB15785-PA	FBgn0003162	Pu	2e-106	GB13276-PA	FBgn0032598	CG17905	3.7e-58	GB15235-PA	FBgn0032913	CG9259	2.5e-40	BB160019A20E09	FBgn0013768
GB15784-PA	FBgn0038420	CG10311	1.4e-18	GB13255-PA	FBgn0035936	Tsp66E	2.2e-27	GB15234-PA				BB160019A20E04
GB15782-PA				GB13253-PA	FBgn0026439	Eaat1	1e-110	GB15231-PA	FBgn0031048	CG12237	1.3e-47	BB160019A20D06
GB15775-PA	FBgn0038016	MBD-R2	9.4e-48	GB13243-PA				GB15230-PA	FBgn0052311	zormin		BB160019A20C05
GB15749-PA	FBgn0033890	CG13350	1e-120	GB13218-PA				GB15226-PA	FBgn0022097	Vha36	9e-105	BB160019A20A08
GB15745-PA	FBgn0036975	CG5618	5e-134	GB13212-PA	FBgn0029123	SoxN	6.9e-12	GB15217-PA	FBgn0037894	Ranbp9	2e-171	BB160019A10F09
GB15734-PA	FBgn0038328	CG6156	3.5e-61	GB13202-PA			4.1e-77	GB15207-PA	FBgn0031488	CG17265	1.3e-62	BB160019A10B12
GB15718-PA	FBgn0031037	CG14207	1.1e-68	GB13197-PA	FBgn0038501	CG5319	1e-14	GB15172-PA	FBgn0028336	l(1)G0255	8e-158	BB160019A10A03
GB15715-PA	FBgn0033876	synaptogyrin	1.1e-17	GB13196-PA	FBgn0039290	CG13654	2.6e-22	GB15169-PA	FBgn0011286	Rya-r44F		BB160017A20F08
GB15691-PA	FBgn0035348	CG16758	6.5e-99	GB13195-PA	FBgn0037063	CG9391	9.6e-61	GB15156-PA	FBgn0005630	lola	8e-27	BB160017A20F05
GB15682-PA	FBgn0017418	ari-1		GB13192-PA	FBgn0015954	kuz		GB15117-PA			2e-124	BB160017A20A06	FBgn0030450
GB15680-PA	FBgn0015338	CG5861	2.4e-77	GB13184-PA	FBgn0033763	CG8646	1e-175	GB15115-PA	FBgn0038890	CG7956		BB160017A10G11	FBgn0034442	CG11257
GB15679-PA	FBgn0028408	Rep2	1.6e-65	GB13181-PA	FBgn0033681	jeb	1.1e-33	GB15110-PA				BB160017A10E11
GB15662-PA	FBgn0030073	CG10962	2.4e-44	GB13180-PA	FBgn0052030	CG32030		GB15106-PA			5.9e-30	BB160017A10D11
GB15661-PA	FBgn0005536	Mbs	2.1e-42	GB13166-PA	FBgn0038192	CG9924	2.6e-17	GB15102-PA	FBgn0011361	mtacp1	2.7e-35	BB160016B20C07
GB15653-PA	FBgn0051547	CG31547		GB13152-PA	FBgn0037140	CG7442	1e-101	GB15097-PA	FBgn0015777	nrv2	4e-124	BB160016B20A03
GB15652-PA	FBgn0037808	Bruce		GB13140-PA	FBgn0036381	CG8745	1e-167	GB15089-PA	FBgn0020378	Sp1	1e-113	BB160016B10D10
GB15629-PA	FBgn0016691	Oscp	3.2e-51	GB13137-PA	FBgn0033428	Updo	9.8e-90	GB15088-PA	FBgn0038868	CG5862	8.3e-39	BB160016B10A09
GB15619-PA	FBgn0037607	CG8036		GB13122-PA	FBgn0010240	Lcch3	2.4e-08	GB15086-PA	FBgn0040286	SC35	2.9e-49	BB160016A20H07
GB15613-PA	FBgn0033691	CG8860	9.2e-21	GB13115-PA	FBgn0031566	CG2818	4e-140	GB15078-PA	FBgn0036145	CG7607	1.4e-48	BB160016A20G03
GB15608-PA	FBgn0038693	CG5237		GB13110-PA	FBgn0035046	CG3683	1.8e-38	GB15061-PA	FBgn0003218	rdgB		BB160016A10C02
GB15604-PA	FBgn0033028	CG11665	4e-152	GB13066-PA	FBgn0000394	cv	9e-70	GB15058-PA	FBgn0035333	CG1317	2e-177	BB160015B20H09	FBgn0033251
GB15596-PA	FBgn0038492	CG4090	6.4e-07	GB13055-PA	FBgn0035575	CG7509	3.5e-61	GB15052-PA	FBgn0014869	Pglym78	5e-113	BB160015B20H05
GB15595-PA	FBgn0016078	wun	3.5e-14	GB13015-PA				GB15049-PA	FBgn0037146	CG7470		BB160015B20G09
GB15589-PA				GB13001-PA	FBgn0033964	CG10155	1e-101	GB15044-PA	FBgn0032453	CG6180	4.5e-72	BB160015B20A09
GB15582-PA	FBgn0020238	14-3-3&egr;	1e-130	GB12988-PA	FBgn0032436	CG5418	3.1e-24	GB15041-PA	FBgn0004618	gl	3.7e-74	BB160015B20A05
GB15575-PA	FBgn0045866	bai	5.5e-64	GB12983-PA	FBgn0031267	Ipk2	1.1e-39	GB15040-PA	FBgn0052131	CG32131	4.8e-56	BB160015B10C11
GB15574-PA				GB12972-PA	FBgn0004567	slp2	2.3e-49	GB15039-PA	FBgn0000579	Eno	2e-135	BB160015B10B08
GB15573-PA	FBgn0000414	Dab	1.6e-95	GB12969-PA				GB15014-PA	FBgn0031527	CG3304	1.5e-73	BB160015A20B12	FBgn0005558	ey
GB15560-PA	FBgn0026577	CG8677	3.7e-54	GB12933-PA	FBgn0053041	CG33041		GB15012-PA	FBgn0004369	Ptp99A	1.2e-38	BB160015A10F08
GB15559-PA	FBgn0031005	CG7890	3e-115	GB12932-PA	FBgn0034909	CG4797	4.5e-58	GB15000-PA	FBgn0010851	sgl		BB160015A10C07
GB15547-PA	FBgn0035590	CG10673	1.5e-45	GB12929-PA	FBgn0003036	para		GB14997-PA				BB160014B20B06
GB15529-PA	FBgn0038596	CG14312	2.9e-21	GB12923-PA	FBgn0052580	CG32580	3.7e-06	GB14984-PA	FBgn0033380	Phax	5.6e-34	BB160014A20F12
GB15524-PA	FBgn0000052	ade2		GB12908-PA	FBgn0031397	CG15385	1.4e-80	GB14981-PA	FBgn0016132	Chd1		BB160014A20F09
GB15522-PA	FBgn0015933	didum	8.8e-34	GB12904-PA	FBgn0011826	Pp2B-14D		GB14970-PA				BB160014A20E10
GB15520-PA	FBgn0002413	dco	5e-152	GB12883-PA	FBgn0027594	drpr	1.8e-14	GB14962-PA	FBgn0027594	drpr		BB160014A20C11
GB15513-PA	FBgn0043044	desat1	4e-101	GB12879-PA	FBgn0051120	CG31120	4.8e-87	GB14956-PA	FBgn0036262	CG6910	1e-116	BB160014A10F05	FBgn0036980	RhoBTB
GB15498-PA	FBgn0039114	Lsd-1	1.1e-66	GB12871-PA	FBgn0000253	Cam	8.6e-60	GB14943-PA	FBgn0034243	Ngp		BB160014A10F01
GB15494-PA				GB12857-PA	FBgn0029720	CG3009	9e-64	GB14929-PA	FBgn0052066	CG32066	9e-128	BB160014A10D07
GB15493-PA	FBgn0039536	CG18437		GB12855-PA	FBgn0010352	Nc73EF		GB14927-PA	FBgn0039257	CG13648	2.3e-08	BB160014A10A09
GB15486-PA	FBgn0037847	SelR	1.7e-59	GB12842-PA	FBgn0038035	CG17227	3e-147	GB14907-PA	FBgn0024183	vig	5.4e-32	BB160013B20H03
GB15482-PA	FBgn0038881	CG16791	3.9e-47	GB12839-PA	FBgn0000996	dup	2e-129	GB14904-PA	FBgn0033257	CG8713	9.9e-34	BB160013B10H09
GB15468-PA	FBgn0039827	CG1544		GB12797-PA	FBgn0027560	Tps1		GB14901-PA	FBgn0032595	CG17996	6.7e-30	BB160013B10G04
GB15459-PA	FBgn0051191	CG31191	6e-100	GB12790-PA	FBgn0034434	Rgk1	4e-142	GB14893-PA			8.5e-99	BB160013B10G02
GB15446-PA	FBgn0003263	rn	2e-100	GB12782-PA	FBgn0025593	Glut1	2e-122	GB14891-PA	FBgn0020620	RN-tre	3e-123	BB160013B10E09
GB15441-PA	FBgn0010415	Sdc	3.8e-17	GB12769-PA	FBgn0003710	tipE	8.1e-67	GB14870-PA	FBgn0051472	CG31472	1.1e-56	BB160013B10E08
GB15429-PA	FBgn0033707	CG13165	3.2e-90	GB12766-PA	FBgn0000121	Arr2	3e-169	GB14867-PA	FBgn0028420	Kr-h1	1e-100	BB160013B10E02	FBgn0033495	CG12214
GB15424-PA	FBgn0003371	sgg	5e-179	GB12765-PA	FBgn0016797	fz2		GB14857-PA	FBgn0001168	h	2.8e-51	BB160013B10D04
GB15423-PA	FBgn0032292	CG6750	2e-101	GB12758-PA	FBgn0011224	heph	1e-115	GB14851-PA	FBgn0002789	Mp20	4.7e-67	BB160013B10D02
GB15413-PA	FBgn0031697	CG14024	2.3e-24	GB12749-PA	FBgn0062447	CG15926	1.1e-16	GB14849-PA	FBgn0033735	CG8525	5.3e-67	BB160013A10H07
GB15410-PA	FBgn0011693	Pdh	1.7e-40	GB12746-PA	FBgn0030940	CG15040	3.4e-07	GB14845-PA	FBgn0034720	CG11206	2e-162	BB160013A10G04	FBgn0030188
GB15408-PA	FBgn0036892	CG8798		GB12718-PA				GB14813-PA	FBgn0033189	Cyt-b5	2.3e-26	BB160013A10G02
GB15407-PA	FBgn0050021	skf	4e-154	GB12712-PA	FBgn0030720	CG8939		GB14809-PA	FBgn0038659	endoA	7e-150	BB160012B20F12	FBgn0026562	BM-40-SPARC
GB15406-PA	FBgn0032799	CG10166	2.2e-98	GB12694-PA				GB14793-PA	FBgn0031855	CG11221	5e-104	BB160012B20F05
GB15378-PA	FBgn0053094	Synd		GB12693-PA	FBgn0021953	Fatp	2e-168	GB14787-PA				BB160012B10H09	FBgn0003300	run
GB15350-PA	FBgn0037525	CG17816	2.7e-22	GB12688-PA	FBgn0039120	Nup98		GB14772-PA	FBgn0003501	Src64B		BB160012B10E07
GB15344-PA	FBgn0000464	Lar		GB12682-PA	FBgn0035648	CG13288	2.2e-25	GB14770-PA	FBgn0026193	par-1	7.7e-31	BB160011B20H06	FBgn0011463
GB15322-PA	FBgn0033107	CG18584	3.7e-50	GB12680-PA	FBgn0004879	plx		GB14767-PA	FBgn0010407	Ror	2.1e-37	BB160011B20B05
GB15319-PA	FBgn0024290	Slob	2e-76	GB12669-PA	FBgn0038679	CG6040	1.2e-47	GB14765-PA	FBgn0026147	CG16833	6e-161	BB160011B10E07
GB15318-PA	FBgn0052333	CG32333	2e-123	GB12649-PA	FBgn0000108	Appl	1.7e-92	GB14763-PA	FBgn0020309	crol	3.1e-29	BB160011B10A12
GB15316-PA	FBgn0033923	CG8603	1.7e-31	GB12645-PA	FBgn0004842	NepYr	1.6e-12	GB14751-PA	FBgn0029837	Tsp5D	2.1e-67	BB160011A20H12
GB15299-PA			2.5e-39	GB12643-PA	FBgn0030964	Pvf1	6.2e-34	GB14749-PA	FBgn0024320	NPC1		BB160011A20H03	FBgn0033304	Cyp6a13
GB15284-PA				GB12642-PA				GB14740-PA				BB160011A20C12	FBgn0046770
GB15280-PA	FBgn0033418	CG12933	4.8e-78	GB12607-PA	FBgn0032382	CG14935	4e-123	GB14732-PA	FBgn0025640	CG13369	3.7e-69	BB160011A20C10
GB15249-PA	FBgn0035710	SP1173	7.5e-86	GB12605-PA	FBgn0041182	TepII	4e-128	GB14723-PA	FBgn0011787	mRpL12	5.4e-30	BB160011A20C09
GB15235-PA	FBgn0032913	CG9259	2.5e-40	GB12583-PA	FBgn0033782	sug	2.3e-64	GB14715-PA	FBgn0003475	spir	2.6e-44	BB160011A20C08
GB15234-PA				GB12579-PA				GB14710-PA			8e-118	BB160011A20A08
GB15231-PA	FBgn0031048	CG12237	1.3e-47	GB12577-PA	FBgn0037720	CG8312	5.6e-74	GB14708-PA	FBgn0036838	CG3808	1e-117	BB160011A10G06
GB15230-PA	FBgn0052311	zormin		GB12575-PA	FBgn0020439	fau	1.1e-11	GB14686-PA	FBgn0035851	MED24		BB160010B20H08
GB15226-PA	FBgn0022097	Vha36	9e-105	GB12573-PA	FBgn0026708	l(1)G0030		GB14680-PA	FBgn0036851	CG14082	5.2e-27	BB160010B20F01
GB15217-PA	FBgn0037894	Ranbp9	2e-171	GB12570-PA	FBgn0025641	CG14622		GB14673-PA	FBgn0035911	CG6638	1e-157	BB160010B20E02
GB15207-PA	FBgn0031488	CG17265	1.3e-62	GB12564-PA	FBgn0004575	Syn	9e-151	GB14672-PA	FBgn0037698	CG16779	2.5e-35	BB160010A20H02
GB15202-PA	FBgn0039802	dj-1&bgr;	3.3e-49	GB12561-PA	FBgn0033714	garz		GB14650-PA	FBgn0031359	CG18317	7.8e-96	BB160010A20G06
GB15196-PA	FBgn0004118	nAcR&bgr;-96A		GB12540-PA	FBgn0004574	Rop		GB14647-PA				BB160010A20C12
GB15184-PA	FBgn0032704	CG10373	4.7e-32	GB12537-PA	FBgn0038540	CG14321	1e-26	GB14642-PA	FBgn0003432	sls		BB160010A20B12	FBgn0010315	CycD
GB15172-PA	FBgn0028336	l(1)G0255	8e-158	GB12522-PA	FBgn0026268	antdh	2.5e-51	GB14637-PA	FBgn0022382	Pka-R2	7e-132	BB160009B20E09
GB15169-PA	FBgn0011286	Rya-r44F		GB12517-PA	FBgn0031602	CG15431	7.1e-08	GB14615-PA	FBgn0040823	dpr6	5.1e-85	BB160009B10F03
GB15161-PA	FBgn0030522	CG11103	5.3e-55	GB12514-PA	FBgn0051110	CG31110	1e-120	GB14608-PA	FBgn0032221	CG5375	2.9e-21	BB160009A20D12	FBgn0000024	Ace
GB15156-PA	FBgn0005630	lola	8e-27	GB12506-PA	FBgn0030719	eIF5	1e-150	GB14607-PA	FBgn0026268	antdh	5.5e-30	BB160009A10B07
GB15155-PA	FBgn0004197	Ser		GB12501-PA	FBgn0034590	Magi		GB14602-PA	FBgn0040505	Alk	2e-135	BB160009A10A08
GB15131-PA	FBgn0038310	CG4285	1.8e-10	GB12495-PA				GB14597-PA				BB160008B20G08
GB15110-PA				GB12490-PA	FBgn0028482	CG16857		GB14578-PA	FBgn0013342	n-syb	2.4e-07	BB160008B20C08
GB15109-PA	FBgn0031668	CG31917	2.7e-50	GB12467-PA	FBgn0034889	CG11293	1.9e-31	GB14577-PA	FBgn0011604	Iswi		BB160008B10H10	FBgn0064886
GB15108-PA	FBgn0023169	SNF1A		GB12461-PA				GB14564-PA	FBgn0016075	vkg	6e-170	BB160008B10G06
GB15106-PA			5.9e-30	GB12424-PA				GB14559-PA	FBgn0036890	CG9368	5.4e-08	BB160008B10F07
GB15102-PA	FBgn0011361	mtacp1	2.7e-35	GB12403-PA	FBgn0040877	CG12994	3.7e-22	GB14556-PA	FBgn0035364	CG14950	3.1e-29	BB160008B10C05
GB15097-PA	FBgn0015777	nrv2	4e-124	GB12374-PA	FBgn0035203	CG9149	5.9e-58	GB14543-PA				BB160008A20E12
GB15089-PA	FBgn0020378	Sp1	1e-113	GB12360-PA	FBgn0017558	Pdk	1e-150	GB14541-PA	FBgn0052393	dikar	3.6e-74	BB160008A20E01
GB15088-PA	FBgn0038868	CG5862	8.3e-39	GB12308-PA	FBgn0036318	CG11009	5.1e-65	GB14537-PA	FBgn0052405	CG32405	1.4e-18	BB160008A10H08
GB15078-PA	FBgn0036145	CG7607	1.4e-48	GB12306-PA	FBgn0052046	CG32046	2.9e-37	GB14534-PA	FBgn0029780	CG17758	1e-176	BB160008A10D01
GB15061-PA	FBgn0003218	rdgB		GB12300-PA	FBgn0034661	CG4386	2.9e-83	GB14533-PA	FBgn0004595	pros	1.4e-97	BB160008A10B12
GB15058-PA	FBgn0035333	CG1317	2e-177	GB12290-PA	FBgn0037976	Tk	3.4e-10	GB14520-PA				BB160008A10B04
GB15052-PA	FBgn0014869	Pglym78	5e-113	GB12283-PA	FBgn0033451	CG1665	6.3e-49	GB14517-PA	FBgn0001248	Idh		BB160008A10A11
GB15049-PA	FBgn0037146	CG7470		GB12266-PA				GB14513-PA	FBgn0033373	CG8080	2.2e-70	BB160008A10A04	FBgn0002577	m
GB15044-PA	FBgn0032453	CG6180	4.5e-72	GB12264-PA				GB14508-PA	FBgn0034795	MED23		BB160007B20G06
GB15042-PA	FBgn0041582	tamo	8.2e-46	GB12249-PA	FBgn0011589	elk		GB14499-PA	FBgn0069242	eca	1.6e-96	BB160007B20F08
GB15041-PA	FBgn0004618	gl	3.7e-74	GB12248-PA	FBgn0050387	CG30387		GB14495-PA	FBgn0050122	CG30122	1e-44	BB160007B20E12
GB15040-PA	FBgn0052131	CG32131	4.8e-56	GB12222-PA	FBgn0036502	CG7841	1.5e-23	GB14492-PA	FBgn0034911	CG5549		BB160007B10H03
GB15039-PA	FBgn0000579	Eno	2e-135	GB12219-PA	FBgn0027057	CSN1b		GB14477-PA	FBgn0052387	CG32387	7e-177	BB160007A20B03	FBgn0028424	JhI-26
GB15014-PA	FBgn0031527	CG3304	1.5e-73	GB12214-PA	FBgn0032940	Mio	2e-133	GB14476-PA	FBgn0038923	mRpL35	1.9e-33	BB160007A10G07
GB15002-PA	FBgn0051711	CG31711	1e-132	GB12211-PA				GB14470-PA	FBgn0035099	CG6845	8.2e-64	BB160006B20C12
GB14985-PA	FBgn0031284	CG3876	7.2e-52	GB12198-PA	FBgn0027571	CG3523		GB14467-PA	FBgn0036147	CG6199		BB160006A20E11
GB14975-PA	FBgn0031629	CG3244	1.1e-89	GB12196-PA	FBgn0025726	unc-13		GB14466-PA	FBgn0039728	CG7896	1.2e-64	BB160006A10H07
GB14973-PA	FBgn0051648	CG31648	8.2e-75	GB12169-PA	FBgn0051109	CG31109	5.9e-08	GB14459-PA	FBgn0051772	CG31772	9.2e-52	BB160006A10A10	FBgn0030218	CG1628
GB14972-PA	FBgn0020653	Trxr-1		GB12168-PA	FBgn0031349	CG14351		GB14452-PA	FBgn0051149	CG31149	1.3e-26	BB160005A20D12
GB14970-PA				GB12124-PA	FBgn0031674	CG31919	4e-53	GB14440-PA	FBgn0062449	CG13197	3.8e-12	BB160005A10F02
GB14962-PA	FBgn0027594	drpr		GB12095-PA	FBgn0041605	cpx	3.1e-21	GB14437-PA	FBgn0027052	CHIP	2e-107	BB160004B20H01
GB14956-PA	FBgn0036262	CG6910	1e-116	GB12081-PA	FBgn0053181	CG33181	1e-107	GB14424-PA	FBgn0026403	Ndg		BB160004B20F12
GB14944-PA	FBgn0037329	CG12162	1.6e-20	GB12080-PA	FBgn0039570	CG12870	3.8e-91	GB14420-PA	FBgn0001994	crp	1.2e-50	BB160004B10H02
GB14943-PA	FBgn0034243	Ngp		GB12077-PA	FBgn0000037	mAcR-60C	2e-117	GB14400-PA	FBgn0028906	CG17341	2.3e-54	BB160004B10A09
GB14929-PA	FBgn0052066	CG32066	9e-128	GB12066-PA				GB14390-PA	FBgn0050022	CG30022	5.4e-77	BB160004A20C12
GB14927-PA	FBgn0039257	CG13648	2.3e-08	GB12058-PA				GB14361-PA	FBgn0002565	Lsp2	6.7e-43	BB160004A20C09
GB14904-PA	FBgn0033257	CG8713	9.9e-34	GB12036-PA	FBgn0026374	Rhp	9e-178	GB14346-PA	FBgn0010213	Sod2	5.5e-76	BB160004A20B06
GB14901-PA	FBgn0032595	CG17996	6.7e-30	GB12019-PA	FBgn0034046	CG8253	1.5e-62	GB14337-PA	FBgn0025716	Bap55	2e-171	BB160004A10G07
GB14893-PA			8.5e-99	GB12016-PA	FBgn0052758	CG32758		GB14332-PA	FBgn0032741	Side	1.3e-37	BB160004A10G01
GB14891-PA	FBgn0020620	RN-tre	3e-123	GB12004-PA	FBgn0001291	Jra	2.6e-36	GB14328-PA	FBgn0030821	CG5010	7.6e-20	BB160004A10E01	FBgn0036032	CG16711
GB14876-PA	FBgn0035037	CG3579	5.6e-25	GB12002-PA				GB14323-PA	FBgn0035367	CG12187	4e-103	BB160003B10E09
GB14870-PA	FBgn0051472	CG31472	1.1e-56	GB12000-PA	FBgn0010114	hig	2e-116	GB14319-PA	FBgn0052121	CG32121	4.2e-32	BB160003B10D09
GB14851-PA	FBgn0002789	Mp20	4.7e-67	GB11983-PA				GB14308-PA	FBgn0028704	Nckx30C		BB160003A10E09
GB14849-PA	FBgn0033735	CG8525	5.3e-67	GB11978-PA	FBgn0045823	vsg	1.5e-10	GB14300-PA	FBgn0034070	SP2353	3e-143
GB14845-PA	FBgn0034720	CG11206	2e-162	GB11973-PA	FBgn0030304	Cyp4g15		GB14289-PA			1e-34
GB14813-PA	FBgn0033189	Cyt-b5	2.3e-26	GB11971-PA	FBgn0031070	CG12702	4.9e-44	GB14286-PA
GB14809-PA	FBgn0038659	endoA	7e-150	GB11969-PA	FBgn0043044	desat1	9e-142	GB14284-PA	FBgn0022359	Sodh-2	5e-138
GB14793-PA	FBgn0031855	CG11221	5e-104	GB11963-PA	FBgn0031053	CG14223	1.6e-34	GB14283-PA	FBgn0032151	nAcR&agr;-30D	2.3e-78
GB14792-PA				GB11962-PA	FBgn0002945	nkd	2e-19	GB14270-PA
GB14788-PA				GB11957-PA				GB14269-PA	FBgn0034417	CG15117
GB14787-PA				GB11947-PA	FBgn0050011	gem	2.8e-84	GB14263-PA
GB14772-PA	FBgn0003501	Src64B		GB11946-PA	FBgn0002643	mam	1.1e-16	GB14242-PA	FBgn0036663	CG9674	6.1e-30
GB14770-PA	FBgn0026193	par-1	7.7e-31	GB11940-PA	FBgn0024963	GluCl&agr;	6.1e-07	GB14240-PA	FBgn0027529	CG8920	4.2e-59
GB14767-PA	FBgn0010407	Ror	2.1e-37	GB11934-PA	FBgn0036838	CG3808	2.7e-19	GB14219-PA	FBgn0000499	dsh	3e-136
GB14765-PA	FBgn0026147	CG16833	6e-161	GB11930-PA	FBgn0037992	CG4702	7.6e-74	GB14216-PA	FBgn0011259	Sema-1a	3.5e-54
GB14763-PA	FBgn0020309	crol	3.1e-29	GB11929-PA	FBgn0030421	CG3812	1.3e-46	GB14193-PA	FBgn0031957	CG14534	2e-23
GB14758-PA	FBgn0001233	Hsp83		GB11928-PA	FBgn0016977	spen	2.1e-06	GB14180-PA	FBgn0040370	CG13375	1e-75
GB14755-PA	FBgn0039187	CG6454	1e-100	GB11927-PA	FBgn0010051	Itp-r83A		GB14178-PA	FBgn0036165	chrb	5.6e-35
GB14751-PA	FBgn0029837	Tsp5D	2.1e-67	GB11912-PA	FBgn0052791	CG32791	2.2e-84	GB14173-PA	FBgn0024510	dlt	2.9e-42
GB14749-PA	FBgn0024320	NPC1		GB11901-PA	FBgn0003513	ss		GB14166-PA
GB14742-PA	FBgn0052354	CG32354	5e-169	GB11892-PA	FBgn0004507	GlyP		GB14165-PA	FBgn0011701	repo	1.8e-20
GB14740-PA				GB11854-PA	FBgn0034958	CG3907	5.6e-24	GB14157-PA
GB14723-PA	FBgn0011787	mRpL12	5.4e-30	GB11845-PA	FBgn0037947	CG6930	4.7e-41	GB14151-PA	FBgn0040281	Aplip1	1e-124
GB14715-PA	FBgn0003475	spir	2.6e-44	GB11842-PA	FBgn0035677	CG13293		GB14148-PA	FBgn0028513	CG9254	6.3e-07
GB14710-PA			8e-118	GB11840-PA	FBgn0028670	Vha100-2		GB14145-PA	FBgn0004055	uzip	4e-32
GB14680-PA	FBgn0036851	CG14082	5.2e-27	GB11838-PA	FBgn0038581	CG14314	1.5e-80	GB14139-PA	FBgn0002774	mle
GB14673-PA	FBgn0035911	CG6638	1e-157	GB11825-PA				GB14138-PA	FBgn0035438	PHGPx	1.2e-44
GB14650-PA	FBgn0031359	CG18317	7.8e-96	GB11820-PA	FBgn0016672	Ipp	5e-79	GB14118-PA	FBgn0024555	flfl
GB14647-PA				GB11817-PA	FBgn0020762	Atet	2e-78	GB14113-PA	FBgn0013591	Mi-2
GB14642-PA	FBgn0003432	sls		GB11815-PA	FBgn0035147	CG12030	4e-116	GB14109-PA
GB14637-PA	FBgn0022382	Pka-R2	7e-132	GB11814-PA	FBgn0051974	CG31974	1.8e-38	GB14105-PA	FBgn0034716	Oatp58Dc
GB14619-PA	FBgn0004625	norpA		GB11811-PA	FBgn0037256	CG9783	1.5e-10	GB14094-PA	FBgn0039770	CG15537	3.2e-37
GB14608-PA	FBgn0032221	CG5375	2.9e-21	GB11783-PA	FBgn0039268	CG11819		GB14091-PA	FBgn0036958	CG17233	2.4e-15
GB14607-PA	FBgn0026268	antdh	5.5e-30	GB11781-PA	FBgn0039673	CG7568	6.6e-23	GB14067-PA	FBgn0031869	CG18304	1e-104
GB14602-PA	FBgn0040505	Alk	2e-135	GB11778-PA	FBgn0031390	tho2		GB14065-PA	FBgn0038282	dpr9	5.5e-75
GB14597-PA				GB11762-PA				GB14064-PA	FBgn0031183	CG14621	1e-108
GB14584-PA	FBgn0001565	Hlc	1e-161	GB11732-PA	FBgn0029830	Grip	1.1e-40	GB14054-PA	FBgn0028699	Rh50	6.7e-91
GB14578-PA	FBgn0013342	n-syb	2.4e-07	GB11727-PA	FBgn0029807	CG3108	1.2e-81	GB14041-PA	FBgn0013764	Chi	1e-147
GB14577-PA	FBgn0011604	Iswi		GB11726-PA	FBgn0038839	CG10830	1.3e-82	GB14038-PA	FBgn0052040	CG32040	5.7e-12
GB14564-PA	FBgn0016075	vkg	6e-170	GB11725-PA	FBgn0052699	CG32699	1e-103	GB14034-PA	FBgn0035082	CG2811	1.9e-32
GB14559-PA	FBgn0036890	CG9368	5.4e-08	GB11711-PA	FBgn0033766	CG8771	8.7e-87	GB14033-PA	FBgn0034920	CG5597	4.5e-18
GB14556-PA	FBgn0035364	CG14950	3.1e-29	GB11705-PA	FBgn0003244	rg		GB14026-PA	FBgn0027108	inx2	4e-168
GB14543-PA				GB11685-PA	FBgn0011693	Pdh	3.7e-29	GB14024-PA	FBgn0028496	CG30116
GB14541-PA	FBgn0052393	dikar	3.6e-74	GB11675-PA	FBgn0034797	nahoda	2e-155	GB14022-PA	FBgn0029950	CG9657	2e-154
GB14537-PA	FBgn0052405	CG32405	1.4e-18	GB11665-PA	FBgn0026415	Idgf4	5e-103	GB14016-PA
GB14534-PA	FBgn0029780	CG17758	1e-176	GB11658-PA				GB14012-PA	FBgn0034497	CG9090	2e-136
GB14533-PA	FBgn0004595	pros	1.4e-97	GB11639-PA	FBgn0024963	GluCl&agr;		GB14010-PA	FBgn0035968	CG4484	2e-119
GB14520-PA				GB11637-PA	FBgn0023416	Ac3	2e-121	GB14007-PA	FBgn0004611	Plc21C	1.4e-89
GB14513-PA	FBgn0033373	CG8080	2.2e-70	GB11607-PA	FBgn0034997	CG3376	1e-165	GB14002-PA	FBgn0035935	mfr	3.3e-95
GB14508-PA	FBgn0034795	MED23		GB11585-PA	FBgn0014467	CrebB-17A	1.2e-27	GB13999-PA
GB14499-PA	FBgn0069242	eca	1.6e-96	GB11573-PA	FBgn0024238	Fim		GB13997-PA	FBgn0033504	CAP	7.6e-16
GB14492-PA	FBgn0034911	CG5549		GB11565-PA	FBgn0051036	CG31036	2.6e-13	GB13991-PA
GB14491-PA	FBgn0036942	CG7328	4.9e-40	GB11560-PA	FBgn0037506	CG1287	2.8e-68	GB13989-PA	FBgn0051694	CG31694	7e-86
GB14476-PA	FBgn0038923	mRpL35	1.9e-33	GB11534-PA	FBgn0013953	Esp		GB13982-PA	FBgn0016013	Faa	3e-115
GB14470-PA	FBgn0035099	CG6845	8.2e-64	GB11518-PA	FBgn0000261	Cat	1.5e-72	GB13981-PA	FBgn0016694	Pdp1	4.7e-73
GB14467-PA	FBgn0036147	CG6199		GB11509-PA	FBgn0015390	futsch	7e-163	GB13980-PA	FBgn0032032	CG17294	5.1e-58
GB14466-PA	FBgn0039728	CG7896	1.2e-64	GB11508-PA	FBgn0034788	CG13532	5.5e-18	GB13969-PA	FBgn0035498	Fit1
GB14461-PA				GB11465-PA	FBgn0026061	Mipp1	2.5e-68	GB13958-PA	FBgn0030778	CG4678	6e-171
GB14459-PA	FBgn0051772	CG31772	9.2e-52	GB11463-PA	FBgn0035329	DmsR-2	3.5e-86	GB13930-PA	FBgn0033215	CG1942	9.9e-61
GB14440-PA	FBgn0062449	CG13197	3.8e-12	GB11456-PA			9.5e-27	GB13929-PA	FBgn0032030	CG17293	8e-168
GB14424-PA	FBgn0026403	Ndg		GB11451-PA	FBgn0032731	CG10641	2.6e-60	GB13927-PA	FBgn0000662	fl(2)d	5.5e-68
GB14420-PA	FBgn0001994	crp	1.2e-50	GB11432-PA	FBgn0026562	BM-40-SPARC	4.9e-82	GB13922-PA			7e-155
GB14400-PA	FBgn0028906	CG17341	2.3e-54	GB11426-PA	FBgn0028484	Ack	2e-163	GB13920-PA
GB14390-PA	FBgn0050022	CG30022	5.4e-77	GB11420-PA	FBgn0030532	CG11071	1.9e-46	GB13915-PA	FBgn0016977	spen	1.9e-20
GB14361-PA	FBgn0002565	Lsp2	6.7e-43	GB11413-PA	FBgn0036111	CG6391	6.4e-50	GB13913-PA	FBgn0033918	CG8531	1e-142
GB14359-PA	FBgn0052677	CG32677	8.7e-82	GB11404-PA	FBgn0003744	trc	2.6e-73	GB13906-PA	FBgn0023172	RhoGEF2	1.2e-87
GB14346-PA	FBgn0010213	Sod2	5.5e-76	GB11375-PA	FBgn0000299	Cg25C	8.1e-13	GB13891-PA	FBgn0034345	CG5174	7.1e-25
GB14337-PA	FBgn0025716	Bap55	2e-171	GB11371-PA	FBgn0002936	ninaA	1e-63	GB13887-PA	FBgn0035283	CG12024	4.7e-34
GB14332-PA	FBgn0032741	Side	1.3e-37	GB11370-PA	FBgn0027280	l(1)G0193	6e-157	GB13886-PA	FBgn0030311	CG11699	1e-29
GB14328-PA	FBgn0030821	CG5010	7.6e-20	GB11361-PA	FBgn0031645	CG3036	2e-150	GB13852-PA	FBgn0031538	CG3246	1.2e-99
GB14323-PA	FBgn0035367	CG12187	4e-103	GB11358-PA	FBgn0005666	bt		GB13817-PA	FBgn0036565	CG5235	2.3e-76
GB14320-PA	FBgn0038837	CG3822		GB11336-PA	FBgn0033669	CG8979	1.4e-27	GB13774-PA	FBgn0037648	CG11975	4.4e-69
GB14319-PA	FBgn0052121	CG32121	4.2e-32	GB11335-PA	FBgn0030574	CG9413		GB13768-PA	FBgn0020756	DNApol-&egr;
GB14314-PA	FBgn0025697	CG12789	1.2e-88	GB11326-PA	FBgn0035636	Cralbp	1.8e-64	GB13730-PA	FBgn0004868	Gdi
GB14308-PA	FBgn0028704	Nckx30C		GB11304-PA	FBgn0032338	CG16854	9e-119	GB13727-PA	FBgn0030894	CG7192	2.1e-51
GB14300-PA	FBgn0034070	SP2353	3e-143	GB11303-PA	FBgn0031759	lid		GB13724-PA	FBgn0030648	CG6340	1.5e-21
GB14289-PA			1e-34	GB11300-PA	FBgn0025833	CG8910	1.5e-24	GB13718-PA	FBgn0025630	CG4061	1e-61
GB14284-PA	FBgn0022359	Sodh-2	5e-138	GB11288-PA	FBgn0004242	syt	3.7e-63	GB13704-PA	FBgn0030087	CG7766
GB14283-PA	FBgn0032151	nAcR&agr;-30D	2.3e-78	GB11266-PA	FBgn0024944	Oamb	7.6e-94	GB13690-PA	FBgn0032379	Pde1c	3e-176
GB14270-PA				GB11264-PA	FBgn0032402	CG14945	5e-50	GB13688-PA	FBgn0050035	CG30035	5e-166
GB14269-PA	FBgn0034417	CG15117		GB11251-PA	FBgn0036824	CG3902	4e-151	GB13683-PA	FBgn0040206	krz	1e-156
GB14263-PA				GB11219-PA	FBgn0034691	synj		GB13675-PA	FBgn0031238	CG3645	6e-152
GB14244-PA			8.2e-12	GB11207-PA	FBgn0020309	crol	1e-72	GB13673-PA	FBgn0030387	Pkc&dgr;
GB14242-PA	FBgn0036663	CG9674	6.1e-30	GB11180-PA	FBgn0038633	CG14303	9.9e-16	GB13671-PA	FBgn0025879	Timp	8.6e-06
GB14220-PA	FBgn0033050	PNGase	8.5e-88	GB11170-PA	FBgn0013759	Caki		GB13665-PA	FBgn0038046	CG5641	3e-121
GB14216-PA	FBgn0011259	Sema-1a	3.5e-54	GB11147-PA	FBgn0052238	CG32238		GB13652-PA
GB14193-PA	FBgn0031957	CG14534	2e-23	GB11145-PA	FBgn0035228	CG12091	1e-106	GB13636-PA	FBgn0029761	SK
GB14180-PA	FBgn0040370	CG13375	1e-75	GB11142-PA	FBgn0051118	RabX4	3e-82	GB13635-PA	FBgn0037550	CG9667	1.9e-60
GB14173-PA	FBgn0024510	dlt	2.9e-42	GB11141-PA	FBgn0005654	lat	2e-107	GB13629-PA	FBgn0039914	mav	5.9e-43
GB14166-PA				GB11127-PA	FBgn0052394	CG32394	7.7e-08	GB13621-PA	FBgn0052250	CG32250	4e-79
GB14165-PA	FBgn0011701	repo	1.8e-20	GB11121-PA	FBgn0038641	CG7708		GB13612-PA
GB14163-PA	FBgn0039908	CG11533	5e-109	GB11117-PA	FBgn0042135	CG18812	9.1e-24	GB13604-PA	FBgn0027575	GABA-B-R2
GB14157-PA				GB11111-PA				GB13602-PA	FBgn0039084	CG10175	1.1e-94
GB14151-PA	FBgn0040281	Aplip1	1e-124	GB11108-PA				GB13601-PA
GB14148-PA	FBgn0028513	CG9254	6.3e-07	GB11101-PA	FBgn0034346	CG12263	6.2e-94	GB13597-PA	FBgn0034583	CG10527	3.8e-48
GB14145-PA	FBgn0004055	uzip	4e-32	GB11077-PA	FBgn0037443	CG1021	5e-122	GB13594-PA	FBgn0013348	TpnC41C	1.7e-57
GB14141-PA	FBgn0014141	cher		GB11060-PA	FBgn0028400	SytIV	2e-116	GB13577-PA	FBgn0026086	Adar	1e-162
GB14138-PA	FBgn0035438	PHGPx	1.2e-44	GB11059-PA	FBgn0016724	RfaBp	6e-142	GB13556-PA	FBgn0042138	CG18815	6.3e-80
GB14135-PA	FBgn0028398	Taf10	9.5e-33	GB11056-PA	FBgn0003075	Pgk	1e-173	GB13547-PA	FBgn0038641	CG7708	4.1e-60
GB14118-PA	FBgn0024555	flfl		GB11055-PA	FBgn0003031	pAbp		GB13539-PA	FBgn0025455	CycT	2e-104
GB14113-PA	FBgn0013591	Mi-2		GB11046-PA	FBgn0051274	CG31274	1.1e-16	GB13537-PA	FBgn0031634	CG15627	8.6e-06
GB14109-PA				GB11033-PA	FBgn0001134	Grd	4e-129	GB13536-PA	FBgn0037643	CG11963	3e-157
GB14105-PA	FBgn0034716	Oatp58Dc		GB11031-PA	FBgn0052703	CG32703	7e-114	GB13526-PA	FBgn0037172	CG6914	1.2e-14
GB14094-PA	FBgn0039770	CG15537	3.2e-37	GB11014-PA				GB13524-PA	FBgn0024941	RSG7	5e-176
GB14084-PA	FBgn0035763	CG8602	6e-164	GB10999-PA	FBgn0034537	CG11132	1e-135	GB13508-PA			3.7e-70
GB14067-PA	FBgn0031869	CG18304	1e-104	GB10989-PA	FBgn0020367	Vha68-2		GB13499-PA	FBgn0026753	Vha13	1.9e-12
GB14065-PA	FBgn0038282	dpr9	5.5e-75	GB10982-PA	FBgn0000256	capu	2.4e-85	GB13497-PA	FBgn0026620	tacc	7.4e-30
GB14064-PA	FBgn0031183	CG14621	1e-108	GB10978-PA	FBgn0020294	ko	3e-101	GB13482-PA	FBgn0036004	CG3654
GB14054-PA	FBgn0028699	Rh50	6.7e-91	GB10975-PA	FBgn0030940	CG15040	2.2e-13	GB13470-PA	FBgn0022770	Peritrophin-A	8.4e-86
GB14041-PA	FBgn0013764	Chi	1e-147	GB10969-PA	FBgn0050149	rig	4e-13	GB13468-PA	FBgn0004865	Eip78C	1.1e-78
GB14038-PA	FBgn0052040	CG32040	5.7e-12	GB10967-PA	FBgn0015276	Pcmt	1.9e-50	GB13451-PA	FBgn0032782	Rab9	1.8e-59
GB14034-PA	FBgn0035082	CG2811	1.9e-32	GB10942-PA	FBgn0004598	Fur2	1.3e-96	GB13445-PA	FBgn0025623	CG12467
GB14033-PA	FBgn0034920	CG5597	4.5e-18	GB10920-PA	FBgn0029843	Nep1		GB13430-PA			2.4e-84
GB14024-PA	FBgn0028496	CG30116		GB10902-PA	FBgn0037807	CG6293		GB13422-PA	FBgn0035227	CG12090
GB14022-PA	FBgn0029950	CG9657	2e-154	GB10879-PA			2.9e-09	GB13417-PA	FBgn0040513	&kgr;B-Ras	6.7e-54
GB14012-PA	FBgn0034497	CG9090	2e-136	GB10861-PA	FBgn0004867	sop	5e-102	GB13411-PA	FBgn0031904	CG5149	1.1e-75
GB14010-PA	FBgn0035968	CG4484	2e-119	GB10860-PA				GB13388-PA	FBgn0032779	CG16771	9e-136
GB14007-PA	FBgn0004611	Plc21C	1.4e-89	GB10859-PA	FBgn0030718	CG9172	2.2e-80	GB13378-PA			7.7e-36
GB14002-PA	FBgn0035935	mfr	3.3e-95	GB10854-PA	FBgn0015575	&agr;-Est7	1.3e-59	GB13375-PA	FBgn0037637	CG9836	2e-57
GB13999-PA				GB10798-PA	FBgn0030707	CG8916	3.4e-88	GB13360-PA	FBgn0034660	lox2	3e-155
GB13997-PA	FBgn0033504	CAP	7.6e-16	GB10792-PA	FBgn0038477	CG5169	2e-139	GB13349-PA	FBgn0036391	CG17364	1.4e-52
GB13991-PA				GB10782-PA	FBgn0034626	CG10795	5.6e-50	GB13347-PA	FBgn0036916	Mtr3	4.4e-23
GB13989-PA	FBgn0051694	CG31694	7e-86	GB10777-PA	FBgn0032393	CG12264		GB13321-PA	FBgn0050016	CG30016	2.7e-16
GB13982-PA	FBgn0016013	Faa	3e-115	GB10775-PA				GB13293-PA	FBgn0036715	Cad74A
GB13981-PA	FBgn0016694	Pdp1	4.7e-73	GB10766-PA	FBgn0000464	Lar	1.8e-39	GB13292-PA	FBgn0032910	CG9265	1.6e-71
GB13980-PA	FBgn0032032	CG17294	5.1e-58	GB10759-PA	FBgn0000567	Eip74EF	9.1e-65	GB13282-PA	FBgn0013988	Strn-Mlck	2.5e-19
GB13969-PA	FBgn0035498	Fit1		GB10749-PA	FBgn0029708	CG3556	1e-112	GB13276-PA	FBgn0032598	CG17905	3.7e-58
GB13967-PA				GB10736-PA	FBgn0003174	pwn	8e-160	GB13262-PA	FBgn0037084	Syx6	1.2e-59
GB13958-PA	FBgn0030778	CG4678	6e-171	GB10734-PA	FBgn0032299	CG17127	2.9e-27	GB13255-PA	FBgn0035936	Tsp66E	2.2e-27
GB13935-PA	FBgn0004834	Gprk2		GB10725-PA	FBgn0015396	jumu	4.6e-65	GB13253-PA	FBgn0026439	Eaat1	1e-110
GB13930-PA	FBgn0033215	CG1942	9.9e-61	GB10722-PA				GB13243-PA
GB13920-PA				GB10711-PA	FBgn0030872	Ucp4A	1.6e-41	GB13227-PA	FBgn0039907	lgs	1.4e-31
GB13915-PA	FBgn0016977	spen	1.9e-20	GB10701-PA				GB13223-PA	FBgn0015221	Fer2LCH	3e-34
GB13906-PA	FBgn0023172	RhoGEF2	1.2e-87	GB10700-PA	FBgn0040294	POSH	1.6e-69	GB13218-PA
GB13900-PA	FBgn0023458	CG3585		GB10696-PA	FBgn0033870	CG12295		GB13212-PA	FBgn0029123	SoxN	6.9e-12
GB13891-PA	FBgn0034345	CG5174	7.1e-25	GB10695-PA	FBgn0003178	PyK		GB13202-PA			4.1e-77
GB13887-PA	FBgn0035283	CG12024	4.7e-34	GB10684-PA	FBgn0033846	mip120	4.5e-43	GB13197-PA	FBgn0038501	CG5319	1e-14
GB13865-PA	FBgn0025704	CG2165		GB10659-PA	FBgn0032797	CG10186		GB13196-PA	FBgn0039290	CG13654	2.6e-22
GB13861-PA	FBgn0020626	Osbp		GB10658-PA			2e-30	GB13195-PA	FBgn0037063	CG9391	9.6e-61
GB13852-PA	FBgn0031538	CG3246	1.2e-99	GB10628-PA	FBgn0035788	CG8541	9e-06	GB13192-PA	FBgn0015954	kuz
GB13840-PA	FBgn0003520	stau	4.4e-63	GB10612-PA	FBgn0031391	CG11723	1.3e-14	GB13180-PA	FBgn0052030	CG32030
GB13817-PA	FBgn0036565	CG5235	2.3e-76	GB10602-PA	FBgn0036319	Ent3	3e-109	GB13166-PA	FBgn0038192	CG9924	2.6e-17
GB13816-PA	FBgn0033417	Camta	5.5e-72	GB10595-PA	FBgn0051772	CG31772	1e-15	GB13158-PA	FBgn0037344	CG2926	2.8e-42
GB13810-PA	FBgn0015287	RfC40	7.5e-06	GB10590-PA	FBgn0026158	vib	8e-129	GB13157-PA	FBgn0030742	CG9919	1.1e-10
GB13783-PA	FBgn0028429	I-2	4.7e-14	GB10585-PA			9.1e-24	GB13152-PA	FBgn0037140	CG7442	1e-101
GB13724-PA	FBgn0030648	CG6340	1.5e-21	GB10547-PA	FBgn0026616	&agr;-Man-IIb		GB13140-PA	FBgn0036381	CG8745	1e-167
GB13721-PA	FBgn0027620	Acf1	9.5e-64	GB10534-PA	FBgn0002528	LanB2		GB13137-PA	FBgn0033428	Updo	9.8e-90
GB13718-PA	FBgn0025630	CG4061	1e-61	GB10523-PA	FBgn0033031	CG8245	7.3e-71	GB13122-PA	FBgn0010240	Lcch3	2.4e-08
GB13700-PA	FBgn0005634	zip	9.4e-18	GB10519-PA			2e-120	GB13115-PA	FBgn0031566	CG2818	4e-140
GB13690-PA	FBgn0032379	Pde1c	3e-176	GB10516-PA	FBgn0032021	CG7781	1.5e-28	GB13110-PA	FBgn0035046	CG3683	1.8e-38
GB13688-PA	FBgn0050035	CG30035	5e-166	GB10515-PA	FBgn0032899	CG9338	5.1e-06	GB13103-PA	FBgn0034446	CG7735	4.9e-48
GB13683-PA	FBgn0040206	krz	1e-156	GB10505-PA	FBgn0035950	CG5288	4.8e-58	GB13099-PA	FBgn0032646	CG6412	1.8e-52
GB13671-PA	FBgn0025879	Timp	8.6e-06	GB10489-PA				GB13066-PA	FBgn0000394	cv	9e-70
GB13665-PA	FBgn0038046	CG5641	3e-121	GB10473-PA	FBgn0032297	CG17124	2.1e-37	GB13055-PA	FBgn0035575	CG7509	3.5e-61
GB13652-PA				GB10418-PA	FBgn0033095	CG3409	7.9e-81	GB13027-PA	FBgn0030468	CG1622	1.1e-74
GB13636-PA	FBgn0029761	SK		GB10397-PA	FBgn0011296	l(2)efl	2.7e-33	GB13017-PA	FBgn0037358	CG2185	1.3e-80
GB13635-PA	FBgn0037550	CG9667	1.9e-60	GB10367-PA	FBgn0032684	CG10178	1.7e-68	GB13015-PA
GB13629-PA	FBgn0039914	mav	5.9e-43	GB10365-PA	FBgn0030741	CalpC	8e-152	GB13012-PA	FBgn0061209	His2B:CG17949	4.2e-48
GB13621-PA	FBgn0052250	CG32250	4e-79	GB10356-PA				GB13005-PA	FBgn0037813	CG17100	2.9e-29
GB13612-PA				GB10351-PA	FBgn0032596	CG17331	7.2e-67	GB13004-PA			2e-109
GB13602-PA	FBgn0039084	CG10175	1.1e-94	GB10350-PA	FBgn0029997	CG2258	3e-103	GB13003-PA	FBgn0005648	Pabp2	1.3e-59
GB13601-PA				GB10345-PA				GB13001-PA	FBgn0033964	CG10155	1e-101
GB13599-PA	FBgn0037063	CG9391	1.5e-92	GB10323-PA	FBgn0052159	CG32159	2.5e-74	GB12988-PA	FBgn0032436	CG5418	3.1e-24
GB13597-PA	FBgn0034583	CG10527	3.8e-48	GB10322-PA	FBgn0033510	CG12904		GB12987-PA	FBgn0010110	east	7.2e-85
GB13594-PA	FBgn0013348	TpnC41C	1.7e-57	GB10321-PA	FBgn0038422	CG14880	5e-16	GB12972-PA	FBgn0004567	slp2	2.3e-49
GB13592-PA	FBgn0010235	Klc		GB10319-PA	FBgn0030281	CG11105	2.2e-30	GB12969-PA
GB13577-PA	FBgn0026086	Adar	1e-162	GB10310-PA	FBgn0003137	Ppn	7.5e-07	GB12949-PA	FBgn0004654	Pgd
GB13576-PA	FBgn0034903	Dimp	4.9e-49	GB10303-PA	FBgn0005619	Hdc		GB12932-PA	FBgn0034909	CG4797	4.5e-58
GB13556-PA	FBgn0042138	CG18815	6.3e-80	GB10301-PA	FBgn0050419	CG30419	6.9e-23	GB12929-PA	FBgn0003036	para
GB13547-PA	FBgn0038641	CG7708	4.1e-60	GB10286-PA	FBgn0031835	CG11319		GB12925-PA	FBgn0021814	Vps28	2.7e-88
GB13544-PA			6e-61	GB10275-PA	FBgn0003887	&bgr;Tub56D		GB12924-PA	FBgn0029835	CG5921	9.6e-38
GB13539-PA	FBgn0025455	CycT	2e-104	GB10247-PA				GB12923-PA	FBgn0052580	CG32580	3.7e-06
GB13536-PA	FBgn0037643	CG11963	3e-157	GB10237-PA	FBgn0019652	sif		GB12914-PA	FBgn0032901	CG9339
GB13531-PA	FBgn0026181	rok		GB10229-PA				GB12904-PA	FBgn0011826	Pp2B-14D
GB13526-PA	FBgn0037172	CG6914	1.2e-14	GB10226-PA	FBgn0033911	CG8394		GB12883-PA	FBgn0027594	drpr	1.8e-14
GB13508-PA			3.7e-70	GB10196-PA	FBgn0000565	Eip71CD	7.6e-62	GB12879-PA	FBgn0051120	CG31120	4.8e-87
GB13497-PA	FBgn0026620	tacc	7.4e-30	GB10187-PA				GB12878-PA	FBgn0010316	dap	1.6e-08
GB13482-PA	FBgn0036004	CG3654		GB10180-PA	FBgn0004880	scrt	1.8e-22	GB12875-PA	FBgn0037873	CG6666	5.5e-24
GB13470-PA	FBgn0022770	Peritrophin-A	8.4e-86	GB10158-PA	FBgn0011225	jar		GB12871-PA	FBgn0000253	Cam	8.6e-60
GB13468-PA	FBgn0004865	Eip78C	1.1e-78	GB10139-PA	FBgn0001145	Gs2	1e-160	GB12870-PA	FBgn0032509	CG6523	1.2e-54
GB13451-PA	FBgn0032782	Rab9	1.8e-59	GB10133-PA	FBgn0003462	Sod	2.2e-57	GB12861-PA
GB13445-PA	FBgn0025623	CG12467		GB10119-PA	FBgn0034230	CG4853	2.4e-77	GB12857-PA	FBgn0029720	CG3009	9e-64
GB13430-PA			2.4e-84	GB10118-PA	FBgn0040297	Nhe2		GB12855-PA	FBgn0010352	Nc73EF
GB13422-PA	FBgn0035227	CG12090		GB10111-PA	FBgn0014362	mub	1e-112	GB12853-PA	FBgn0015609	CadN
GB13421-PA	FBgn0033383	CG8057	6.6e-94	GB10110-PA	FBgn0038977	CG5376	5.4e-14	GB12842-PA	FBgn0038035	CG17227	3e-147
GB13417-PA	FBgn0040513	&kgr;B-Ras	6.7e-54	GB10108-PA	FBgn0034568	CG3216		GB12837-PA
GB13411-PA	FBgn0031904	CG5149	1.1e-75	GB10102-PA				GB12790-PA	FBgn0034434	Rgk1	4e-142
GB13388-PA	FBgn0032779	CG16771	9e-136	GB10088-PA	FBgn0030334	Karl	4.6e-55	GB12769-PA	FBgn0003710	tipE	8.1e-67
GB13382-PA	FBgn0052536	CG32536	1.1e-11	GB10051-PA	FBgn0025878	wrapper	2e-44	GB12768-PA	FBgn0032243	Klp31E
GB13381-PA	FBgn0000212	brm		GB10035-PA	FBgn0031047	CG14213	2e-124	GB12766-PA	FBgn0000121	Arr2	3e-169
GB13378-PA			7.7e-36	GB10025-PA	FBgn0028397	Tob	2.2e-21	GB12765-PA	FBgn0016797	fz2
GB13375-PA	FBgn0037637	CG9836	2e-57	GB10007-PA				GB12758-PA	FBgn0011224	heph	1e-115
GB13360-PA	FBgn0034660	lox2	3e-155	GB10006-PA	FBgn0001203	Hk	2e-138	GB12749-PA	FBgn0062447	CG15926	1.1e-16
GB13349-PA	FBgn0036391	CG17364	1.4e-52	BB170032B20H12	FBgn0031814	CG9528		GB12746-PA	FBgn0030940	CG15040	3.4e-07
GB13326-PA				BB170032B20H06	FBgn0002643	mam		GB12736-PA	FBgn0039385	CG5913	1.6e-34
GB13324-PA	FBgn0010391	Gtp-bp		BB170032B20G01				GB12718-PA
GB13319-PA	FBgn0029502	COQ7	2.1e-73	BB170032B20C11	FBgn0037745			GB12703-PA	FBgn0039562	Gp93
GB13312-PA	FBgn0019952	Orct	3e-179	BB170032B20C08				GB12694-PA
GB13293-PA	FBgn0036715	Cad74A		BB170032B20C01	FBgn0033250	CG14762		GB12693-PA	FBgn0021953	Fatp	2e-168
GB13292-PA	FBgn0032910	CG9265	1.6e-71	BB170032B20A11				GB12688-PA	FBgn0039120	Nup98
GB13283-PA	FBgn0033656	S2P	1.8e-85	BB170032B10H09				GB12682-PA	FBgn0035648	CG13288	2.2e-25
GB13282-PA	FBgn0013988	Strn-Mlck	2.5e-19	BB170032B10H04	FBgn0031170	CG1718		GB12680-PA	FBgn0004879	plx
GB13262-PA	FBgn0037084	Syx6	1.2e-59	BB170032B10G10	FBgn0044456			GB12673-PA	FBgn0033901	O-fut1	6e-113
GB13255-PA	FBgn0035936	Tsp66E	2.2e-27	BB170032B10F04	FBgn0013948	Eip93F		GB12672-PA	FBgn0039225	Ets96B	1.5e-48
GB13253-PA	FBgn0026439	Eaat1	1e-110	BB170032B10E05	FBgn0040344	CG3711		GB12669-PA	FBgn0038679	CG6040	1.2e-47
GB13243-PA				BB170032B10D05				GB12649-PA	FBgn0000108	Appl	1.7e-92
GB13227-PA	FBgn0039907	lgs	1.4e-31	BB170032B10D01				GB12645-PA	FBgn0004842	NepYr	1.6e-12
GB13223-PA	FBgn0015221	Fer2LCH	3e-34	BB170032B10C11				GB12643-PA	FBgn0030964	Pvf1	6.2e-34
GB13218-PA				BB170032B10C05				GB12613-PA	FBgn0015269	Nf1
GB13212-PA	FBgn0029123	SoxN	6.9e-12	BB170032B10A08				GB12607-PA	FBgn0032382	CG14935	4e-123
GB13202-PA			4.1e-77	BB170032A20D08				GB12605-PA	FBgn0041182	TepII	4e-128
GB13197-PA	FBgn0038501	CG5319	1e-14	BB170032A20C10				GB12585-PA	FBgn0025936	Eph
GB13196-PA	FBgn0039290	CG13654	2.6e-22	BB170032A20B11				GB12583-PA	FBgn0033782	sug	2.3e-64
GB13195-PA	FBgn0037063	CG9391	9.6e-61	BB170032A20A04				GB12580-PA	FBgn0030442	CG15720	6.8e-47
GB13192-PA	FBgn0015954	kuz		BB170032A10F07				GB12579-PA
GB13188-PA	FBgn0038564	CG7785	1.1e-42	BB170032A10E11	FBgn0036378			GB12577-PA	FBgn0037720	CG8312	5.6e-74
GB13186-PA	FBgn0053193	sav	3.4e-49	BB170032A10D12				GB12575-PA	FBgn0020439	fau	1.1e-11
GB13184-PA	FBgn0033763	CG8646	1e-175	BB170031B20H08				GB12573-PA	FBgn0026708	l(1)G0030
GB13182-PA	FBgn0035296	CG11814	3e-161	BB170031B20F03				GB12570-PA	FBgn0025641	CG14622
GB13181-PA	FBgn0033681	jeb	1.1e-33	BB170031B10C09				GB12564-PA	FBgn0004575	Syn	9e-151
GB13180-PA	FBgn0052030	CG32030		BB170031B10A01	FBgn0027621	Pfrx		GB12543-PA
GB13166-PA	FBgn0038192	CG9924	2.6e-17	BB170031A20D12				GB12540-PA	FBgn0004574	Rop
GB13161-PA	FBgn0030151	CG1354	4e-157	BB170031A20D11				GB12537-PA	FBgn0038540	CG14321	1e-26
GB13158-PA	FBgn0037344	CG2926	2.8e-42	BB170031A20C01				GB12522-PA	FBgn0026268	antdh	2.5e-51
GB13157-PA	FBgn0030742	CG9919	1.1e-10	BB170031A20B05				GB12517-PA	FBgn0031602	CG15431	7.1e-08
GB13152-PA	FBgn0037140	CG7442	1e-101	BB170031A20B03				GB12514-PA	FBgn0051110	CG31110	1e-120
GB13140-PA	FBgn0036381	CG8745	1e-167	BB170031A10B09	FBgn0027621	Pfrx		GB12506-PA	FBgn0030719	eIF5	1e-150
GB13137-PA	FBgn0033428	Updo	9.8e-90	BB170031A10A12				GB12503-PA	FBgn0003423	slgA	5.6e-13
GB13122-PA	FBgn0010240	Lcch3	2.4e-08	BB170031A10A03	FBgn0033923	CG8603		GB12501-PA	FBgn0034590	Magi
GB13110-PA	FBgn0035046	CG3683	1.8e-38	BB170030B20H03				GB12495-PA
GB13103-PA	FBgn0034446	CG7735	4.9e-48	BB170030B20F08				GB12490-PA	FBgn0028482	CG16857
GB13099-PA	FBgn0032646	CG6412	1.8e-52	BB170030B20D08				GB12470-PA	FBgn0039849	CG11334	2e-145
GB13081-PA	FBgn0031042	CG14221	7.8e-33	BB170030B20D05				GB12468-PA	FBgn0028538	CG7578
GB13066-PA	FBgn0000394	cv	9e-70	BB170030B20C02				GB12467-PA	FBgn0034889	CG11293	1.9e-31
GB13055-PA	FBgn0035575	CG7509	3.5e-61	BB170030B20B07				GB12462-PA	FBgn0042135	CG18812	2.4e-65
GB13019-PA	FBgn0030027	CG1632	1e-168	BB170030B20B06	FBgn0037720	CG8312		GB12461-PA
GB13015-PA				BB170030B20B03				GB12447-PA	FBgn0028388	capt	1e-143
GB13012-PA	FBgn0061209	His2B:CG17949	4.2e-48	BB170030B20A06				GB12436-PA	FBgn0024277	trio
GB13005-PA	FBgn0037813	CG17100	2.9e-29	BB170030B10E03	FBgn0033295			GB12434-PA	FBgn0032207	CG5640	4.3e-73
GB13004-PA			2e-109	BB170030A20G02				GB12424-PA
GB13001-PA	FBgn0033964	CG10155	1e-101	BB170030A20F01				GB12403-PA	FBgn0040877	CG12994	3.7e-22
GB12988-PA	FBgn0032436	CG5418	3.1e-24	BB170030A20D03				GB12375-PA	FBgn0035499	Chd64	2.2e-85
GB12983-PA	FBgn0031267	Ipk2	1.1e-39	BB170030A20C06				GB12374-PA	FBgn0035203	CG9149	5.9e-58
GB12972-PA	FBgn0004567	slp2	2.3e-49	BB170030A20B01				GB12360-PA	FBgn0017558	Pdk	1e-150
GB12969-PA				BB170030A20A10				GB12345-PA	FBgn0030228	CG1826	6e-176
GB12956-PA	FBgn0040064	yip2	6e-126	BB170030A10B05				GB12306-PA	FBgn0052046	CG32046	2.9e-37
GB12953-PA	FBgn0028694	Rpn11	2e-162	BB170029B20G12				GB12300-PA	FBgn0034661	CG4386	2.9e-83
GB12951-PA	FBgn0004907	14-3-3&zgr;	3e-102	BB170029B20D08				GB12290-PA	FBgn0037976	Tk	3.4e-10
GB12949-PA	FBgn0004654	Pgd		BB170029B20D06	FBgn0026438	Eaat2		GB12283-PA	FBgn0033451	CG1665	6.3e-49
GB12932-PA	FBgn0034909	CG4797	4.5e-58	BB170029B20D05				GB12264-PA
GB12929-PA	FBgn0003036	para		BB170029B20A10				GB12261-PA	FBgn0022936	CycH	1.1e-91
GB12924-PA	FBgn0029835	CG5921	9.6e-38	BB170029B10G12				GB12249-PA	FBgn0011589	elk
GB12923-PA	FBgn0052580	CG32580	3.7e-06	BB170029B10F07				GB12231-PA	FBgn0015222	Fer1HCH	1.5e-20
GB12913-PA	FBgn0015324	Vha26	2.4e-66	BB170029B10E07				GB12226-PA	FBgn0010406	RNaseX25	6.7e-48
GB12904-PA	FBgn0011826	Pp2B-14D		BB170029B10E03				GB12219-PA	FBgn0027057	CSN1b
GB12879-PA	FBgn0051120	CG31120	4.8e-87	BB170029B10D01				GB12217-PA	FBgn0039229	CG6995	1.1e-48
GB12878-PA	FBgn0010316	dap	1.6e-08	BB170029B10C10				GB12214-PA	FBgn0032940	Mio	2e-133
GB12875-PA	FBgn0037873	CG6666	5.5e-24	BB170029A20F10				GB12211-PA
GB12871-PA	FBgn0000253	Cam	8.6e-60	BB170029A20E06				GB12207-PA	FBgn0003731	Egfr
GB12870-PA	FBgn0032509	CG6523	1.2e-54	BB170029A20D12				GB12200-PA	FBgn0002940	ninaE	2.1e-25
GB12866-PA	FBgn0010348	Arf79F	9.9e-42	BB170029A20D05	FBgn0014362	mub		GB12196-PA	FBgn0025726	unc-13
GB12861-PA				BB170029A20D01				GB12170-PA	FBgn0030800	CG9104	4e-115
GB12857-PA	FBgn0029720	CG3009	9e-64	BB170029A10D11				GB12169-PA	FBgn0051109	CG31109	5.9e-08
GB12855-PA	FBgn0010352	Nc73EF		BB170029A10B12				GB12168-PA	FBgn0031349	CG14351
GB12842-PA	FBgn0038035	CG17227	3e-147	BB170028B20H12	FBgn0029881	CG3973		GB12150-PA	FBgn0024273	WASp	1.4e-38
GB12837-PA				BB170028B20H02				GB12146-PA	FBgn0024806	DIP2
GB12824-PA	FBgn0034438	CG9416	5.2e-88	BB170028B20G07				GB12124-PA	FBgn0031674	CG31919	4e-53
GB12797-PA	FBgn0027560	Tps1		BB170028B20G03				GB12121-PA	FBgn0030592	CG9514	1e-108
GB12790-PA	FBgn0034434	Rgk1	4e-142	BB170028B20D11				GB12099-PA	FBgn0031107	HERC2
GB12782-PA	FBgn0025593	Glut1	2e-122	BB170028B20D08				GB12095-PA	FBgn0041605	cpx	3.1e-21
GB12769-PA	FBgn0003710	tipE	8.1e-67	BB170028B20D06				GB12094-PA	FBgn0005630	lola	9.4e-60
GB12768-PA	FBgn0032243	Klp31E		BB170028B20D03	FBgn0053082	CG33082		GB12081-PA	FBgn0053181	CG33181	1e-107
GB12766-PA	FBgn0000121	Arr2	3e-169	BB170028B10G08				GB12080-PA	FBgn0039570	CG12870	3.8e-91
GB12765-PA	FBgn0016797	fz2		BB170028B10E08				GB12077-PA	FBgn0000037	mAcR-60C	2e-117
GB12758-PA	FBgn0011224	heph	1e-115	BB170028B10E04	FBgn0028053			GB12066-PA
GB12749-PA	FBgn0062447	CG15926	1.1e-16	BB170028B10D07				GB12060-PA	FBgn0004921	G&ggr;1	6.3e-22
GB12746-PA	FBgn0030940	CG15040	3.4e-07	BB170028B10B04				GB12058-PA
GB12736-PA	FBgn0039385	CG5913	1.6e-34	BB170028A20E07				GB12036-PA	FBgn0026374	Rhp	9e-178
GB12712-PA	FBgn0030720	CG8939		BB170028A20D12				GB12035-PA	FBgn0050382	CG30382	5.4e-20
GB12703-PA	FBgn0039562	Gp93		BB170028A20D10				GB12019-PA	FBgn0034046	CG8253	1.5e-62
GB12694-PA				BB170028A20D08	FBgn0039673	CG7568		GB12016-PA	FBgn0052758	CG32758
GB12693-PA	FBgn0021953	Fatp	2e-168	BB170028A20C12				GB12004-PA	FBgn0001291	Jra	2.6e-36
GB12688-PA	FBgn0039120	Nup98		BB170028A10G08				GB12002-PA
GB12682-PA	FBgn0035648	CG13288	2.2e-25	BB170028A10F11				GB12000-PA	FBgn0010114	hig	2e-116
GB12680-PA	FBgn0004879	plx		BB170028A10C02				GB11985-PA	FBgn0025704	CG2165	1.4e-79
GB12677-PA				BB170027B20H08				GB11983-PA
GB12673-PA	FBgn0033901	O-fut1	6e-113	BB170027B20G09				GB11978-PA	FBgn0045823	vsg	1.5e-10
GB12672-PA	FBgn0039225	Ets96B	1.5e-48	BB170027B20G06				GB11976-PA	FBgn0031529	CG9662	2.6e-20
GB12669-PA	FBgn0038679	CG6040	1.2e-47	BB170027B20F02				GB11973-PA	FBgn0030304	Cyp4g15
GB12649-PA	FBgn0000108	Appl	1.7e-92	BB170027B10H03				GB11971-PA	FBgn0031070	CG12702	4.9e-44
GB12643-PA	FBgn0030964	Pvf1	6.2e-34	BB170027B10F08				GB11969-PA	FBgn0043044	desat1	9e-142
GB12613-PA	FBgn0015269	Nf1		BB170027B10E03				GB11963-PA	FBgn0031053	CG14223	1.6e-34
GB12607-PA	FBgn0032382	CG14935	4e-123	BB170027B10D12				GB11962-PA	FBgn0002945	nkd	2e-19
GB12605-PA	FBgn0041182	TepII	4e-128	BB170027B10B11	FBgn0013948	Eip93F		GB11957-PA
GB12585-PA	FBgn0025936	Eph		BB170027A20G10				GB11947-PA	FBgn0050011	gem	2.8e-84
GB12583-PA	FBgn0033782	sug	2.3e-64	BB170027A20G04				GB11943-PA	FBgn0036910	Cyp305a1	2.2e-83
GB12580-PA	FBgn0030442	CG15720	6.8e-47	BB170027A20F09				GB11940-PA	FBgn0024963	GluCl&agr;	6.1e-07
GB12579-PA				BB170027A20F08				GB11934-PA	FBgn0036838	CG3808	2.7e-19
GB12577-PA	FBgn0037720	CG8312	5.6e-74	BB170027A20F01	FBgn0029155	Mdh		GB11930-PA	FBgn0037992	CG4702	7.6e-74
GB12575-PA	FBgn0020439	fau	1.1e-11	BB170027A20E02				GB11929-PA	FBgn0030421	CG3812	1.3e-46
GB12570-PA	FBgn0025641	CG14622		BB170027A20D11				GB11928-PA	FBgn0016977	spen	2.1e-06
GB12564-PA	FBgn0004575	Syn	9e-151	BB170027A20C02				GB11927-PA	FBgn0010051	Itp-r83A
GB12543-PA				BB170027A10F07				GB11914-PA	FBgn0033235	CG8728	4e-115
GB12540-PA	FBgn0004574	Rop		BB170027A10E07				GB11912-PA	FBgn0052791	CG32791	2.2e-84
GB12525-PA	FBgn0038740	CG4562		BB170027A10E06				GB11899-PA	FBgn0029976	CG1514	2.1e-29
GB12522-PA	FBgn0026268	antdh	2.5e-51	BB170027A10E02				GB11898-PA	FBgn0037893	CG6719	1.2e-59
GB12517-PA	FBgn0031602	CG15431	7.1e-08	BB170027A10C07				GB11892-PA	FBgn0004507	GlyP
GB12514-PA	FBgn0051110	CG31110	1e-120	BB170027A10B06				GB11883-PA	FBgn0031875	CG3430	2e-83
GB12506-PA	FBgn0030719	eIF5	1e-150	BB170027A10B04				GB11879-PA
GB12503-PA	FBgn0003423	slgA	5.6e-13	BB170026B20F08				GB11876-PA	FBgn0036901	LCBP1
GB12501-PA	FBgn0034590	Magi		BB170026B20E10				GB11868-PA	FBgn0037072	Rab26	8.5e-13
GB12499-PA	FBgn0039863	CG1815	2.4e-50	BB170026B20E06				GB11854-PA	FBgn0034958	CG3907	5.6e-24
GB12495-PA				BB170026B20D06				GB11845-PA	FBgn0037947	CG6930	4.7e-41
GB12490-PA	FBgn0028482	CG16857		BB170026B20B08				GB11842-PA	FBgn0035677	CG13293
GB12470-PA	FBgn0039849	CG11334	2e-145	BB170026B20A12				GB11840-PA	FBgn0028670	Vha100-2
GB12467-PA	FBgn0034889	CG11293	1.9e-31	BB170026B20A08				GB11838-PA	FBgn0038581	CG14314	1.5e-80
GB12461-PA				BB170026B10G08				GB11825-PA
GB12427-PA				BB170026B10G07				GB11820-PA	FBgn0016672	Ipp	5e-79
GB12424-PA				BB170026B10G01				GB11817-PA	FBgn0020762	Atet	2e-78
GB12417-PA	FBgn0000057	adp	5.9e-23	BB170026B10F11				GB11814-PA	FBgn0051974	CG31974	1.8e-38
GB12403-PA	FBgn0040877	CG12994	3.7e-22	BB170026B10E08				GB11811-PA	FBgn0037256	CG9783	1.5e-10
GB12387-PA	FBgn0036995	CG5195	5.6e-69	BB170026B10B12				GB11783-PA	FBgn0039268	CG11819
GB12384-PA	FBgn0035679	CG10467	1.9e-89	BB170026B10B02				GB11781-PA	FBgn0039673	CG7568	6.6e-23
GB12375-PA	FBgn0035499	Chd64	2.2e-85	BB170026A20H09	FBgn0022361	Pur-&agr;		GB11778-PA	FBgn0031390	tho2
GB12374-PA	FBgn0035203	CG9149	5.9e-58	BB170026A20G08				GB11771-PA	FBgn0038115	CG7966	1e-103
GB12372-PA	FBgn0035400	CG11537	7e-162	BB170026A20E05				GB11753-PA	FBgn0028550	A3-3	6.2e-30
GB12364-PA	FBgn0038924	CG6028	4.5e-74	BB170026A20E02	FBgn0000099	ap		GB11732-PA	FBgn0029830	Grip	1.1e-40
GB12360-PA	FBgn0017558	Pdk	1e-150	BB170026A20C04				GB11729-PA	FBgn0051708	CG31708	1e-126
GB12336-PA				BB170026A20A04				GB11727-PA	FBgn0029807	CG3108	1.2e-81
GB12325-PA				BB170026A10G09				GB11726-PA	FBgn0038839	CG10830	1.3e-82
GB12312-PA	FBgn0035720	CG10077	1e-165	BB170026A10C11				GB11725-PA	FBgn0052699	CG32699	1e-103
GB12308-PA	FBgn0036318	CG11009	5.1e-65	BB170025B20H06				GB11705-PA	FBgn0003244	rg
GB12290-PA	FBgn0037976	Tk	3.4e-10	BB170025B20H04	FBgn0035629			GB11692-PA	FBgn0028399	TMS1	2e-114
GB12283-PA	FBgn0033451	CG1665	6.3e-49	BB170025B20F05				GB11685-PA	FBgn0011693	Pdh	3.7e-29
GB12280-PA	FBgn0039141	spas		BB170025B10C02	FBgn0011582	DopR		GB11679-PA	FBgn0036617	CG4818	4.3e-11
GB12249-PA	FBgn0011589	elk		BB170025B10B10				GB11675-PA	FBgn0034797	nahoda	2e-155
GB12248-PA	FBgn0050387	CG30387		BB170025B10A01				GB11673-PA	FBgn0003193	rad	3.1e-51
GB12236-PA				BB170025A20F01				GB11665-PA	FBgn0026415	Idgf4	5e-103
GB12226-PA	FBgn0010406	RNaseX25	6.7e-48	BB170025A20E05				GB11658-PA
GB12222-PA	FBgn0036502	CG7841	1.5e-23	BB170025A20A12				GB11647-PA	FBgn0039692	CG1973
GB12219-PA	FBgn0027057	CSN1b		BB170025A10F05				GB11639-PA	FBgn0024963	GluCl&agr;
GB12214-PA	FBgn0032940	Mio	2e-133	BB170025A10A09				GB11607-PA	FBgn0034997	CG3376	1e-165
GB12212-PA				BB170025A10A06				GB11605-PA
GB12211-PA				BB170024B20F11				GB11594-PA	FBgn0051151	CG31151	6.2e-57
GB12196-PA	FBgn0025726	unc-13		BB170024B20D12				GB11585-PA	FBgn0014467	CrebB-17A	1.2e-27
GB12188-PA	FBgn0035966	nwk		BB170024B20D03				GB11573-PA	FBgn0024238	Fim
GB12186-PA			2e-115	BB170024B20D02				GB11565-PA	FBgn0051036	CG31036	2.6e-13
GB12182-PA	FBgn0025352	Thiolase		BB170024B20B12				GB11560-PA	FBgn0037506	CG1287	2.8e-68
GB12171-PA	FBgn0032295	CG12299	2.3e-34	BB170024B10G12				GB11558-PA	FBgn0052296	Mrtf	6.4e-72
GB12170-PA	FBgn0030800	CG9104	4e-115	BB170024B10G07				GB11541-PA
GB12169-PA	FBgn0051109	CG31109	5.9e-08	BB170024B10C03				GB11534-PA	FBgn0013953	Esp
GB12161-PA	FBgn0034479	CG8654	6.7e-96	BB170024B10B11				GB11518-PA	FBgn0000261	Cat	1.5e-72
GB12144-PA	FBgn0000346	comt		BB170024B10B04				GB11509-PA	FBgn0015390	futsch	7e-163
GB12124-PA	FBgn0031674	CG31919	4e-53	BB170024A20H11				GB11508-PA	FBgn0034788	CG13532	5.5e-18
GB12116-PA			7.7e-61	BB170024A20G10				GB11487-PA	FBgn0025631	CG4322	1e-116
GB12113-PA	FBgn0004363	porin	1e-104	BB170024A20E08				GB11466-PA	FBgn0035905	CG6781	4e-62
GB12095-PA	FBgn0041605	cpx	3.1e-21	BB170024A20E02				GB11465-PA	FBgn0026061	Mipp1	2.5e-68
GB12094-PA	FBgn0005630	lola	9.4e-60	BB170024A10H04				GB11463-PA	FBgn0035329	DmsR-2	3.5e-86
GB12081-PA	FBgn0053181	CG33181	1e-107	BB170024A10E04				GB11456-PA			9.5e-27
GB12080-PA	FBgn0039570	CG12870	3.8e-91	BB170024A10D04				GB11451-PA	FBgn0032731	CG10641	2.6e-60
GB12077-PA	FBgn0000037	mAcR-60C	2e-117	BB170024A10B06	FBgn0038839	CG10830		GB11444-PA	FBgn0036542	CG6112	1.4e-64
GB12073-PA				BB170024A10A11				GB11432-PA	FBgn0026562	BM-40-SPARC	4.9e-82
GB12066-PA				BB170024A10A02				GB11426-PA	FBgn0028484	Ack	2e-163
GB12060-PA	FBgn0004921	G&ggr;1	6.3e-22	BB170023B20H10				GB11424-PA	FBgn0004914	Hnf4	6.6e-09
GB12058-PA				BB170023B20G09				GB11420-PA	FBgn0030532	CG11071	1.9e-46
GB12035-PA	FBgn0050382	CG30382	5.4e-20	BB170023B20G01				GB11417-PA	FBgn0004666	sim	4e-122
GB12019-PA	FBgn0034046	CG8253	1.5e-62	BB170023B20A02				GB11413-PA	FBgn0036111	CG6391	6.4e-50
GB12016-PA	FBgn0052758	CG32758		BB170023B10H12				GB11410-PA
GB12008-PA	FBgn0035094	CG9380	4.7e-50	BB170023B10G09				GB11404-PA	FBgn0003744	trc	2.6e-73
GB12004-PA	FBgn0001291	Jra	2.6e-36	BB170023B10G03				GB11385-PA	FBgn0038271	CG3731
GB12000-PA	FBgn0010114	hig	2e-116	BB170023B10G02				GB11375-PA	FBgn0000299	Cg25C	8.1e-13
GB11985-PA	FBgn0025704	CG2165	1.4e-79	BB170023B10E05				GB11371-PA	FBgn0002936	ninaA	1e-63
GB11983-PA				BB170023A20H02				GB11363-PA	FBgn0015797	Rab6	8e-109
GB11978-PA	FBgn0045823	vsg	1.5e-10	BB170023A20G09				GB11362-PA	FBgn0038400	CG5903	5.3e-09
GB11976-PA	FBgn0031529	CG9662	2.6e-20	BB170023A20C04				GB11361-PA	FBgn0031645	CG3036	2e-150
GB11973-PA	FBgn0030304	Cyp4g15		BB170023A10H09				GB11358-PA	FBgn0005666	bt
GB11971-PA	FBgn0031070	CG12702	4.9e-44	BB170023A10H03				GB11349-PA	FBgn0034155	unc-104
GB11969-PA	FBgn0043044	desat1	9e-142	BB170023A10G05				GB11343-PA	FBgn0051211	CG31211	1.1e-10
GB11963-PA	FBgn0031053	CG14223	1.6e-34	BB170023A10C09				GB11336-PA	FBgn0033669	CG8979	1.4e-27
GB11957-PA				BB170023A10C05				GB11328-PA	FBgn0020647	KrT95D	6.5e-70
GB11956-PA	FBgn0026619	tafazzin	2.9e-85	BB170023A10B12				GB11326-PA	FBgn0035636	Cralbp	1.8e-64
GB11947-PA	FBgn0050011	gem	2.8e-84	BB170022B20H03				GB11325-PA	FBgn0003638	su(w<up>a</up>)	1e-70
GB11946-PA	FBgn0002643	mam	1.1e-16	BB170022B20G11				GB11304-PA	FBgn0032338	CG16854	9e-119
GB11943-PA	FBgn0036910	Cyp305a1	2.2e-83	BB170022B20B03				GB11303-PA	FBgn0031759	lid
GB11940-PA	FBgn0024963	GluCl&agr;	6.1e-07	BB170022B20B01				GB11300-PA	FBgn0025833	CG8910	1.5e-24
GB11934-PA	FBgn0036838	CG3808	2.7e-19	BB170022B20A08				GB11288-PA	FBgn0004242	syt	3.7e-63
GB11930-PA	FBgn0037992	CG4702	7.6e-74	BB170022B10G11				GB11283-PA			6e-123
GB11929-PA	FBgn0030421	CG3812	1.3e-46	BB170022B10F06				GB11264-PA	FBgn0032402	CG14945	5e-50
GB11928-PA	FBgn0016977	spen	2.1e-06	BB170022B10E06				GB11261-PA	FBgn0039348	CG4673	4e-157
GB11927-PA	FBgn0010051	Itp-r83A		BB170022B10D11				GB11251-PA	FBgn0036824	CG3902	4e-151
GB11912-PA	FBgn0052791	CG32791	2.2e-84	BB170022B10B06				GB11250-PA	FBgn0051064	CG31064	3e-139
GB11901-PA	FBgn0003513	ss		BB170022B10A07				GB11240-PA	FBgn0027579	CG5508	2e-138
GB11898-PA	FBgn0037893	CG6719	1.2e-59	BB170022B10A03				GB11220-PA	FBgn0037533	CG2791	3.8e-59
GB11892-PA	FBgn0004507	GlyP		BB170022A20F07				GB11208-PA	FBgn0051216	CG31216	3.2e-72
GB11883-PA	FBgn0031875	CG3430	2e-83	BB170022A20E06				GB11180-PA	FBgn0038633	CG14303	9.9e-16
GB11879-PA				BB170022A10H08				GB11176-PA	FBgn0021796	Tor	2.1e-25
GB11876-PA	FBgn0036901	LCBP1		BB170022A10E02	FBgn0029837	Tsp5D		GB11170-PA	FBgn0013759	Caki
GB11868-PA	FBgn0037072	Rab26	8.5e-13	BB170022A10A06				GB11127-PA	FBgn0052394	CG32394	7.7e-08
GB11858-PA	FBgn0001139	gro		BB170021B20H05				GB11121-PA	FBgn0038641	CG7708
GB11854-PA	FBgn0034958	CG3907	5.6e-24	BB170021B20D02	FBgn0036975	CG5618		GB11120-PA
GB11845-PA	FBgn0037947	CG6930	4.7e-41	BB170021B20C06				GB11117-PA	FBgn0042135	CG18812	9.1e-24
GB11842-PA	FBgn0035677	CG13293		BB170021B10D07	FBgn0034345	CG5174		GB11111-PA
GB11840-PA	FBgn0028670	Vha100-2		BB170021B10D03				GB11108-PA
GB11838-PA	FBgn0038581	CG14314	1.5e-80	BB170021B10C04				GB11102-PA	FBgn0024732	Rep1	4.1e-22
GB11825-PA				BB170021B10B01				GB11101-PA	FBgn0034346	CG12263	6.2e-94
GB11820-PA	FBgn0016672	Ipp	5e-79	BB170021B10A02				GB11078-PA
GB11817-PA	FBgn0020762	Atet	2e-78	BB170021A20H08				GB11077-PA	FBgn0037443	CG1021	5e-122
GB11815-PA	FBgn0035147	CG12030	4e-116	BB170021A20G09				GB11073-PA
GB11814-PA	FBgn0051974	CG31974	1.8e-38	BB170021A20F02				GB11060-PA	FBgn0028400	SytIV	2e-116
GB11811-PA	FBgn0037256	CG9783	1.5e-10	BB170021A20E08	FBgn0035392	CG1271		GB11059-PA	FBgn0016724	RfaBp	6e-142
GB11792-PA	FBgn0001083	fw		BB170021A20D12				GB11056-PA	FBgn0003075	Pgk	1e-173
GB11786-PA	FBgn0052789	CG32789	1.5e-62	BB170021A20A04				GB11033-PA	FBgn0001134	Grd	4e-129
GB11783-PA	FBgn0039268	CG11819		BB170021A10G12				GB11031-PA	FBgn0052703	CG32703	7e-114
GB11781-PA	FBgn0039673	CG7568	6.6e-23	BB170021A10D03				GB11014-PA
GB11778-PA	FBgn0031390	tho2		BB170021A10A08				GB11007-PA	FBgn0051999	CG31999	4e-152
GB11771-PA	FBgn0038115	CG7966	1e-103	BB170020B20G04				GB10999-PA	FBgn0034537	CG11132	1e-135
GB11762-PA				BB170020B20C11				GB10989-PA	FBgn0020367	Vha68-2
GB11758-PA	FBgn0029833	CG5941	5e-79	BB170020B20B12				GB10982-PA	FBgn0000256	capu	2.4e-85
GB11753-PA	FBgn0028550	A3-3	6.2e-30	BB170020B20A09				GB10978-PA	FBgn0020294	ko	3e-101
GB11747-PA	FBgn0053276	CG33276	2.2e-32	BB170020B10G07				GB10975-PA	FBgn0030940	CG15040	2.2e-13
GB11731-PA				BB170020B10D10				GB10972-PA	FBgn0038519	Prx5037	4.5e-69
GB11729-PA	FBgn0051708	CG31708	1e-126	BB170020B10D08				GB10970-PA	FBgn0036486	CG7003
GB11726-PA	FBgn0038839	CG10830	1.3e-82	BB170020B10C09				GB10969-PA	FBgn0050149	rig	4e-13
GB11725-PA	FBgn0052699	CG32699	1e-103	BB170020A20G12				GB10967-PA	FBgn0015276	Pcmt	1.9e-50
GB11711-PA	FBgn0033766	CG8771	8.7e-87	BB170020A20F01				GB10942-PA	FBgn0004598	Fur2	1.3e-96
GB11705-PA	FBgn0003244	rg		BB170020A20D12	FBgn0039830	CG1746		GB10920-PA	FBgn0029843	Nep1
GB11689-PA	FBgn0011300	babo	1.6e-98	BB170020A20C12				GB10917-PA	FBgn0031975	CG7356	1e-121
GB11685-PA	FBgn0011693	Pdh	3.7e-29	BB170020A20C10				GB10902-PA	FBgn0037807	CG6293
GB11675-PA	FBgn0034797	nahoda	2e-155	BB170020A20C01				GB10881-PA	FBgn0031498	CG17260	4.9e-61
GB11665-PA	FBgn0026415	Idgf4	5e-103	BB170020A20B04				GB10879-PA			2.9e-09
GB11658-PA				BB170020A10H07				GB10874-PA	FBgn0030940	CG15040	1.9e-08
GB11647-PA	FBgn0039692	CG1973		BB170020A10F10				GB10860-PA
GB11639-PA	FBgn0024963	GluCl&agr;		BB170020A10F05				GB10859-PA	FBgn0030718	CG9172	2.2e-80
GB11624-PA	FBgn0036316	CG10960	2e-123	BB170020A10D12				GB10854-PA	FBgn0015575	&agr;-Est7	1.3e-59
GB11607-PA	FBgn0034997	CG3376	1e-165	BB170019B20H10				GB10807-PA	FBgn0032229	CG5045	1.9e-80
GB11605-PA				BB170019B20F01				GB10798-PA	FBgn0030707	CG8916	3.4e-88
GB11594-PA	FBgn0051151	CG31151	6.2e-57	BB170019B20A02				GB10792-PA	FBgn0038477	CG5169	2e-139
GB11585-PA	FBgn0014467	CrebB-17A	1.2e-27	BB170019B10G05				GB10789-PA	FBgn0027080	Aats-tyr
GB11572-PA	FBgn0025885	Inos		BB170019A20H05				GB10782-PA	FBgn0034626	CG10795	5.6e-50
GB11565-PA	FBgn0051036	CG31036	2.6e-13	BB170019A20G11				GB10775-PA
GB11560-PA	FBgn0037506	CG1287	2.8e-68	BB170019A20F05				GB10766-PA	FBgn0000464	Lar	1.8e-39
GB11554-PA	FBgn0033260	cul-4	7e-173	BB170019A20B12				GB10759-PA	FBgn0000567	Eip74EF	9.1e-65
GB11541-PA				BB170019A20B08				GB10749-PA	FBgn0029708	CG3556	1e-112
GB11534-PA	FBgn0013953	Esp		BB170019A20A05				GB10736-PA	FBgn0003174	pwn	8e-160
GB11532-PA	FBgn0031632	CG15628	8.5e-82	BB170019A10F04				GB10734-PA	FBgn0032299	CG17127	2.9e-27
GB11530-PA	FBgn0038515	CG5823	1.7e-32	BB170019A10E10				GB10725-PA	FBgn0015396	jumu	4.6e-65
GB11520-PA	FBgn0038736	ire-1		BB170019A10E05				GB10722-PA
GB11518-PA	FBgn0000261	Cat	1.5e-72	BB170019A10E01				GB10701-PA
GB11509-PA	FBgn0015390	futsch	7e-163	BB170019A10D04				GB10700-PA	FBgn0040294	POSH	1.6e-69
GB11492-PA				BB170019A10C12				GB10695-PA	FBgn0003178	PyK
GB11487-PA	FBgn0025631	CG4322	1e-116	BB170019A10C04				GB10684-PA	FBgn0033846	mip120	4.5e-43
GB11465-PA	FBgn0026061	Mipp1	2.5e-68	BB170019A10A04				GB10659-PA	FBgn0032797	CG10186
GB11463-PA	FBgn0035329	DmsR-2	3.5e-86	BB170018B20H02	FBgn0038037	Cyp9f2		GB10658-PA			2e-30
GB11461-PA	FBgn0035978	UGP		BB170018B20C03				GB10657-PA	FBgn0015808	ScpX
GB11456-PA			9.5e-27	BB170018B20C02				GB10654-PA	FBgn0010349	Dhc64C
GB11451-PA	FBgn0032731	CG10641	2.6e-60	BB170018B20C01				GB10628-PA	FBgn0035788	CG8541	9e-06
GB11432-PA	FBgn0026562	BM-40-SPARC	4.9e-82	BB170018B10A10				GB10626-PA	FBgn0031651	mRpL24	6e-72
GB11426-PA	FBgn0028484	Ack	2e-163	BB170018B10A06				GB10602-PA	FBgn0036319	Ent3	3e-109
GB11424-PA	FBgn0004914	Hnf4	6.6e-09	BB170018B10A02				GB10595-PA	FBgn0051772	CG31772	1e-15
GB11420-PA	FBgn0030532	CG11071	1.9e-46	BB170018A20H08	FBgn0022959	yps		GB10585-PA			9.1e-24
GB11417-PA	FBgn0004666	sim	4e-122	BB170018A20G01				GB10582-PA	FBgn0034158	CG5522	5.6e-13
GB11413-PA	FBgn0036111	CG6391	6.4e-50	BB170018A20F03				GB10565-PA	FBgn0028978	trbl	9.6e-40
GB11410-PA				BB170018A20C11	FBgn0031866	neuroligin		GB10560-PA	FBgn0000557	Ef1&agr;100E
GB11404-PA	FBgn0003744	trc	2.6e-73	BB170018A20A07				GB10547-PA	FBgn0026616	&agr;-Man-IIb
GB11389-PA				BB170018A10H11				GB10534-PA	FBgn0002528	LanB2
GB11385-PA	FBgn0038271	CG3731		BB170018A10G05				GB10532-PA	FBgn0035357	CG1244	2e-160
GB11383-PA	FBgn0011296	l(2)efl	5.3e-29	BB170018A10G04				GB10531-PA	FBgn0003714	tko	1.5e-39
GB11375-PA	FBgn0000299	Cg25C	8.1e-13	BB170018A10G03				GB10523-PA	FBgn0033031	CG8245	7.3e-71
GB11371-PA	FBgn0002936	ninaA	1e-63	BB170018A10F03	FBgn0035039	CG3608		GB10519-PA			2e-120
GB11362-PA	FBgn0038400	CG5903	5.3e-09	BB170018A10C11				GB10516-PA	FBgn0032021	CG7781	1.5e-28
GB11361-PA	FBgn0031645	CG3036	2e-150	BB170018A10C06				GB10515-PA	FBgn0032899	CG9338	5.1e-06
GB11358-PA	FBgn0005666	bt		BB170018A10A03				GB10510-PA	FBgn0029092	ced-6	5e-58
GB11343-PA	FBgn0051211	CG31211	1.1e-10	BB170017B20F06				GB10505-PA	FBgn0035950	CG5288	4.8e-58
GB11336-PA	FBgn0033669	CG8979	1.4e-27	BB170017B20E10	FBgn0002979			GB10498-PA			1.4e-95
GB11328-PA	FBgn0020647	KrT95D	6.5e-70	BB170017B20E07				GB10490-PA	FBgn0038917	CG6678	1.1e-30
GB11326-PA	FBgn0035636	Cralbp	1.8e-64	BB170017B20E04				GB10489-PA
GB11316-PA	FBgn0051646	CG31646	4e-111	BB170017B20E02				GB10477-PA	FBgn0010551	l(2)03709	1e-100
GB11304-PA	FBgn0032338	CG16854	9e-119	BB170017B10G05				GB10473-PA	FBgn0032297	CG17124	2.1e-37
GB11300-PA	FBgn0025833	CG8910	1.5e-24	BB170017B10G02				GB10462-PA	FBgn0029736	CG4041
GB11288-PA	FBgn0004242	syt	3.7e-63	BB170017B10E12	FBgn0043904	bru-2		GB10458-PA	FBgn0005630	lola	2.2e-11
GB11283-PA			6e-123	BB170017B10D06	FBgn0000024	Ace		GB10446-PA	FBgn0030294	CG11750	2.4e-11
GB11266-PA	FBgn0024944	Oamb	7.6e-94	BB170017A20H10				GB10433-PA	FBgn0026375	RhoGAPp190
GB11262-PA	FBgn0032013	Scg&agr;	3.3e-51	BB170017A20G07				GB10432-PA	FBgn0040732	CG16926	1.8e-15
GB11251-PA	FBgn0036824	CG3902	4e-151	BB170017A20F11				GB10418-PA	FBgn0033095	CG3409	7.9e-81
GB11249-PA	FBgn0035860	CG8023	3.3e-17	BB170017A20F04				GB10406-PA	FBgn0037001	CG6020	1.4e-90
GB11240-PA	FBgn0027579	CG5508	2e-138	BB170017A20E08				GB10397-PA	FBgn0011296	l(2)efl	2.7e-33
GB11220-PA	FBgn0037533	CG2791	3.8e-59	BB170017A20C08				GB10394-PA	FBgn0026319	Traf1	2e-167
GB11207-PA	FBgn0020309	crol	1e-72	BB170017A20A11				GB10367-PA	FBgn0032684	CG10178	1.7e-68
GB11182-PA	FBgn0031196	CG17599	2.1e-37	BB170017A10H07				GB10365-PA	FBgn0030741	CalpC	8e-152
GB11176-PA	FBgn0021796	Tor	2.1e-25	BB170017A10F02				GB10351-PA	FBgn0032596	CG17331	7.2e-67
GB11170-PA	FBgn0013759	Caki		BB170017A10F01				GB10350-PA	FBgn0029997	CG2258	3e-103
GB11127-PA	FBgn0052394	CG32394	7.7e-08	BB170017A10C07				GB10345-PA
GB11121-PA	FBgn0038641	CG7708		BB170017A10B02				GB10337-PA	FBgn0017645	Ank2
GB11120-PA				BB170016B20H04				GB10328-PA	FBgn0034274	CG10931	7.5e-08
GB11117-PA	FBgn0042135	CG18812	9.1e-24	BB170016B20G11				GB10323-PA	FBgn0052159	CG32159	2.5e-74
GB11111-PA				BB170016B20G07				GB10321-PA	FBgn0038422	CG14880	5e-16
GB11108-PA				BB170016B20F08	FBgn0003165	pum		GB10319-PA	FBgn0030281	CG11105	2.2e-30
GB11102-PA	FBgn0024732	Rep1	4.1e-22	BB170016B20D11				GB10310-PA	FBgn0003137	Ppn	7.5e-07
GB11101-PA	FBgn0034346	CG12263	6.2e-94	BB170016B20B07				GB10309-PA	FBgn0052000	CG32000
GB11078-PA				BB170016B20B06				GB10303-PA	FBgn0005619	Hdc
GB11077-PA	FBgn0037443	CG1021	5e-122	BB170016B20A06				GB10301-PA	FBgn0050419	CG30419	6.9e-23
GB11074-PA	FBgn0038248	CG7886	5.3e-19	BB170016B20A02	FBgn0039915	CG1732		GB10286-PA	FBgn0031835	CG11319
GB11059-PA	FBgn0016724	RfaBp	6e-142	BB170016B10C10				GB10283-PA	FBgn0004003	wbl	4.1e-38
GB11056-PA	FBgn0003075	Pgk	1e-173	BB170016B10C04				GB10247-PA
GB11041-PA	FBgn0036998	CG5969	1.1e-10	BB170016A20H11				GB10237-PA	FBgn0019652	sif
GB11033-PA	FBgn0001134	Grd	4e-129	BB170016A20H01				GB10226-PA	FBgn0033911	CG8394
GB11031-PA	FBgn0052703	CG32703	7e-114	BB170016A20G04	FBgn0013948	Eip93F		GB10218-PA	FBgn0035260	CG7991	7.2e-42
GB11014-PA				BB170016A20F05				GB10216-PA	FBgn0036488	CG6878	4.8e-30
GB10999-PA	FBgn0034537	CG11132	1e-135	BB170016A20D06				GB10196-PA	FBgn0000565	Eip71CD	7.6e-62
GB10982-PA	FBgn0000256	capu	2.4e-85	BB170016A10G02				GB10195-PA	FBgn0001337	Exp6	8e-66
GB10978-PA	FBgn0020294	ko	3e-101	BB170016A10D12	FBgn0030023			GB10187-PA
GB10975-PA	FBgn0030940	CG15040	2.2e-13	BB170016A10D02				GB10180-PA	FBgn0004880	scrt	1.8e-22
GB10970-PA	FBgn0036486	CG7003		BB170016A10C01	FBgn0029950	CG9657		GB10178-PA
GB10969-PA	FBgn0050149	rig	4e-13	BB170016A10A07				GB10158-PA	FBgn0011225	jar
GB10967-PA	FBgn0015276	Pcmt	1.9e-50	BB170016A10A01				GB10139-PA	FBgn0001145	Gs2	1e-160
GB10943-PA	FBgn0011653	mas	6e-110	BB170015B20F12				GB10133-PA	FBgn0003462	Sod	2.2e-57
GB10942-PA	FBgn0004598	Fur2	1.3e-96	BB170015B20E11				GB10124-PA	FBgn0013576	l(3)82Fd
GB10928-PA	FBgn0035243	CG13926	3.3e-58	BB170015B20D10				GB10119-PA	FBgn0034230	CG4853	2.4e-77
GB10920-PA	FBgn0029843	Nep1		BB170015B20C11				GB10118-PA	FBgn0040297	Nhe2
GB10917-PA	FBgn0031975	CG7356	1e-121	BB170015B20B12	FBgn0013948	Eip93F		GB10111-PA	FBgn0014362	mub	1e-112
GB10902-PA	FBgn0037807	CG6293		BB170015B20B02				GB10110-PA	FBgn0038977	CG5376	5.4e-14
GB10882-PA	FBgn0015276	Pcmt	1.7e-51	BB170015B20A10	FBgn0063032			GB10108-PA	FBgn0034568	CG3216
GB10879-PA			2.9e-09	BB170015B10H08				GB10102-PA
GB10874-PA	FBgn0030940	CG15040	1.9e-08	BB170015B10H06				GB10088-PA	FBgn0030334	Karl	4.6e-55
GB10861-PA	FBgn0004867	sop	5e-102	BB170015B10H02				GB10087-PA	FBgn0025624	CG4025	1.2e-49
GB10860-PA				BB170015B10G03				GB10071-PA	FBgn0033844	CG6016	7e-112
GB10859-PA	FBgn0030718	CG9172	2.2e-80	BB170015B10G01				GB10069-PA	FBgn0022073	Thor	2.1e-12
GB10854-PA	FBgn0015575	&agr;-Est7	1.3e-59	BB170015B10F03				GB10067-PA			1e-122
GB10841-PA	FBgn0038630	CG14305	1.7e-85	BB170015B10E09				GB10055-PA	FBgn0036512	CG16979	2.3e-37
GB10798-PA	FBgn0030707	CG8916	3.4e-88	BB170015B10E06				GB10035-PA	FBgn0031047	CG14213	2e-124
GB10792-PA	FBgn0038477	CG5169	2e-139	BB170015B10D11				GB10030-PA	FBgn0032120	CG33298
GB10789-PA	FBgn0027080	Aats-tyr		BB170015B10C08				GB10025-PA	FBgn0028397	Tob	2.2e-21
GB10784-PA	FBgn0034371	SP2637	5e-116	BB170015A20C11				GB10020-PA			4.9e-09
GB10782-PA	FBgn0034626	CG10795	5.6e-50	BB170015A10H03				GB10007-PA
GB10777-PA	FBgn0032393	CG12264		BB170015A10G06				GB10006-PA	FBgn0001203	Hk	2e-138
GB10766-PA	FBgn0000464	Lar	1.8e-39	BB170015A10G01	FBgn0032009			BB170032B20H12	FBgn0031814	CG9528
GB10759-PA	FBgn0000567	Eip74EF	9.1e-65	BB170015A10F09	FBgn0037745			BB170032B20G01
GB10758-PA	FBgn0034709	CG3074	2e-114	BB170015A10D06				BB170032B20D03	FBgn0002947
GB10749-PA	FBgn0029708	CG3556	1e-112	BB170015A10C09				BB170032B20C11	FBgn0037745
GB10736-PA	FBgn0003174	pwn	8e-160	BB170015A10C04				BB170032B20C08
GB10725-PA	FBgn0015396	jumu	4.6e-65	BB170015A10C03				BB170032B20C01	FBgn0033250	CG14762
GB10722-PA				BB170014B20H12				BB170032B20A05
GB10711-PA	FBgn0030872	Ucp4A	1.6e-41	BB170014B20F01				BB170032B10H09
GB10709-PA	FBgn0020249	stck	1e-174	BB170014B20D07				BB170032B10H04	FBgn0031170	CG1718
GB10701-PA				BB170014B20C04				BB170032B10F04	FBgn0013948	Eip93F
GB10700-PA	FBgn0040294	POSH	1.6e-69	BB170014B20B02				BB170032B10E05	FBgn0040344	CG3711
GB10696-PA	FBgn0033870	CG12295		BB170014B20A03				BB170032B10D06
GB10695-PA	FBgn0003178	PyK		BB170014B10F04				BB170032B10D05
GB10684-PA	FBgn0033846	mip120	4.5e-43	BB170014B10E02				BB170032B10D01
GB10673-PA	FBgn0020622	Pi3K21B	3.1e-69	BB170014B10C01				BB170032B10C11
GB10659-PA	FBgn0032797	CG10186		BB170014B10A12	FBgn0034155	unc-104		BB170032B10C05
GB10658-PA			2e-30	BB170014A20G10				BB170032B10A08
GB10657-PA	FBgn0015808	ScpX		BB170014A20D09				BB170032A20D08
GB10654-PA	FBgn0010349	Dhc64C		BB170014A20C09				BB170032A20C10
GB10650-PA	FBgn0000448	Hr46	5e-155	BB170014A20C06	FBgn0064960			BB170032A20B11
GB10628-PA	FBgn0035788	CG8541	9e-06	BB170014A20C02	FBgn0062963			BB170032A20B09
GB10626-PA	FBgn0031651	mRpL24	6e-72	BB170014A20A10				BB170032A20A04
GB10614-PA	FBgn0035471	Sc2	2e-103	BB170014A10H01				BB170032A10H07
GB10612-PA	FBgn0031391	CG11723	1.3e-14	BB170014A10E10				BB170032A10F07
GB10602-PA	FBgn0036319	Ent3	3e-109	BB170014A10D06				BB170032A10E11	FBgn0036378
GB10595-PA	FBgn0051772	CG31772	1e-15	BB170014A10C11				BB170032A10D12
GB10585-PA			9.1e-24	BB170014A10C09				BB170031B20H08
GB10568-PA	FBgn0035392	CG1271	9e-120	BB170014A10A04				BB170031B20G07
GB10565-PA	FBgn0028978	trbl	9.6e-40	BB170013B20G07				BB170031B20F03
GB10560-PA	FBgn0000557	Ef1&agr;100E		BB170013B20F08				BB170031B20B04
GB10547-PA	FBgn0026616	&agr;-Man-IIb		BB170013B20E12				BB170031B20A07
GB10534-PA	FBgn0002528	LanB2		BB170013B20B12				BB170031B20A04
GB10531-PA	FBgn0003714	tko	1.5e-39	BB170013B20B02	FBgn0032779	CG16771		BB170031B10H08
GB10519-PA			2e-120	BB170013B20A09				BB170031B10H03
GB10516-PA	FBgn0032021	CG7781	1.5e-28	BB170013B10H01				BB170031B10F01
GB10515-PA	FBgn0032899	CG9338	5.1e-06	BB170013B10G03				BB170031B10E01
GB10510-PA	FBgn0029092	ced-6	5e-58	BB170013B10F11				BB170031B10C09
GB10505-PA	FBgn0035950	CG5288	4.8e-58	BB170013B10C06				BB170031B10A01	FBgn0027621	Pfrx
GB10498-PA			1.4e-95	BB170013B10B03	FBgn0013948	Eip93F		BB170031A20H01
GB10493-PA	FBgn0030940	CG15040	3.1e-07	BB170013B10A05				BB170031A20F11
GB10489-PA				BB170013A20H09				BB170031A20F08
GB10473-PA	FBgn0032297	CG17124	2.1e-37	BB170013A20H02				BB170031A20D12
GB10458-PA	FBgn0005630	lola	2.2e-11	BB170013A20H01				BB170031A20D11
GB10449-PA				BB170013A20G10	FBgn0035893			BB170031A20D03
GB10435-PA	FBgn0001977	l(2)35Bg	1.5e-34	BB170013A20F08				BB170031A20C01
GB10418-PA	FBgn0033095	CG3409	7.9e-81	BB170013A20F05				BB170031A20B05
GB10413-PA	FBgn0027835	Dp1		BB170013A20D07				BB170031A20B03
GB10400-PA	FBgn0030366	CG1490	6.1e-26	BB170013A20B02				BB170031A10F07
GB10397-PA	FBgn0011296	l(2)efl	2.7e-33	BB170013A10F09				BB170031A10D05
GB10390-PA	FBgn0010405	Pros25	2e-105	BB170013A10E02				BB170031A10B09	FBgn0027621	Pfrx
GB10367-PA	FBgn0032684	CG10178	1.7e-68	BB170013A10C05				BB170031A10A12
GB10365-PA	FBgn0030741	CalpC	8e-152	BB170013A10A05				BB170031A10A03	FBgn0033923	CG8603
GB10356-PA				BB170012B20H01				BB170030B20H03
GB10350-PA	FBgn0029997	CG2258	3e-103	BB170012B20F11	FBgn0013948	Eip93F		BB170030B20F08
GB10345-PA				BB170012B20D02	FBgn0036734	CG7564		BB170030B20D08
GB10337-PA	FBgn0017645	Ank2		BB170012B20B02	FBgn0063701			BB170030B20D05
GB10323-PA	FBgn0052159	CG32159	2.5e-74	BB170012B10H08				BB170030B20C02
GB10322-PA	FBgn0033510	CG12904		BB170012B10G02				BB170030B20B07
GB10319-PA	FBgn0030281	CG11105	2.2e-30	BB170012B10F05				BB170030B20B06	FBgn0037720	CG8312
GB10310-PA	FBgn0003137	Ppn	7.5e-07	BB170012A20H05				BB170030B20B03
GB10309-PA	FBgn0052000	CG32000		BB170012A20H04				BB170030B20A01	FBgn0036172	Mob1
GB10303-PA	FBgn0005619	Hdc		BB170012A20G06				BB170030B10E03	FBgn0033295
GB10301-PA	FBgn0050419	CG30419	6.9e-23	BB170012A20A05				BB170030B10C12
GB10286-PA	FBgn0031835	CG11319		BB170012A10G06				BB170030B10C09
GB10283-PA	FBgn0004003	wbl	4.1e-38	BB170012A10E11				BB170030A20F01
GB10275-PA	FBgn0003887	&bgr;Tub56D		BB170012A10E06				BB170030A20D07
GB10247-PA				BB170012A10C05	FBgn0027752			BB170030A20D03
GB10237-PA	FBgn0019652	sif		BB170012A10A10				BB170030A20C06
GB10226-PA	FBgn0033911	CG8394		BB170011B20H10				BB170030A20B01
GB10218-PA	FBgn0035260	CG7991	7.2e-42	BB170011B20G10				BB170030A20A10
GB10196-PA	FBgn0000565	Eip71CD	7.6e-62	BB170011B20E11				BB170030A10D02
GB10195-PA	FBgn0001337	Exp6	8e-66	BB170011B20A03	FBgn0031865	CG10806		BB170030A10B05
GB10187-PA				BB170011B10H01				BB170030A10A03	FBgn0047212
GB10181-PA	FBgn0030870	CG6398	3.1e-94	BB170011B10D08	FBgn0003383	Shab		BB170029B20G12
GB10180-PA	FBgn0004880	scrt	1.8e-22	BB170011B10C08				BB170029B20D08
GB10178-PA				BB170011B10B08	FBgn0029807	CG3108		BB170029B20D06	FBgn0026438	Eaat2
GB10175-PA	FBgn0033661	CG13185		BB170011A20H06				BB170029B20D05
GB10158-PA	FBgn0011225	jar		BB170011A20C08	FBgn0030718	CG9172		BB170029B20A10
GB10141-PA	FBgn0039674	CG1907	2.6e-58	BB170011A10G07				BB170029B10G12
GB10139-PA	FBgn0001145	Gs2	1e-160	BB170011A10E06				BB170029B10F07
GB10133-PA	FBgn0003462	Sod	2.2e-57	BB170011A10D09				BB170029B10E07
GB10124-PA	FBgn0013576	l(3)82Fd		BB170011A10D01	FBgn0038463	CG3534		BB170029B10E03
GB10119-PA	FBgn0034230	CG4853	2.4e-77	BB170011A10C02				BB170029B10D01
GB10118-PA	FBgn0040297	Nhe2		BB170011A10A12	FBgn0000273	Pka-C1		BB170029B10C10
GB10111-PA	FBgn0014362	mub	1e-112	BB170010B20E02				BB170029A20F10
GB10110-PA	FBgn0038977	CG5376	5.4e-14	BB170010B20D01				BB170029A20D12
GB10108-PA	FBgn0034568	CG3216		BB170010B20B04	FBgn0025683	CG3164		BB170029A20D05	FBgn0014362	mub
GB10102-PA				BB170010B20B01				BB170029A20B03	FBgn0004599
GB10088-PA	FBgn0030334	Karl	4.6e-55	BB170010B20A10	FBgn0000047	Act88F		BB170029A10H12
GB10084-PA	FBgn0039536	CG18437		BB170010B20A09				BB170029A10B12
GB10071-PA	FBgn0033844	CG6016	7e-112	BB170010B10G08				BB170028B20H12	FBgn0029881	CG3973
GB10069-PA	FBgn0022073	Thor	2.1e-12	BB170010A20H09				BB170028B20H02
GB10067-PA			1e-122	BB170010A20C12				BB170028B20G07
GB10055-PA	FBgn0036512	CG16979	2.3e-37	BB170010A20B06				BB170028B20G03
GB10042-PA	FBgn0039588	CG12413	5e-156	BB170010A20B02				BB170028B20D11
GB10035-PA	FBgn0031047	CG14213	2e-124	BB170010A10G02				BB170028B20D08
GB10026-PA	FBgn0031213	galectin	6e-17	BB170010A10E05				BB170028B20D06
GB10007-PA				BB170010A10D01				BB170028B20C02
GB10006-PA	FBgn0001203	Hk	2e-138	BB170010A10C12				BB170028B20A06
BB170032B20G01				BB170010A10B07	FBgn0038641	CG7708		BB170028B10G08
BB170032B20F02	FBgn0025533			BB170010A10A03				BB170028B10E08
BB170032B20E12				BB170009B20C11				BB170028B10E04	FBgn0028053
BB170032B20D03	FBgn0002947			BB170009B10H10	FBgn0037754	CG8500		BB170028B10D10	FBgn0047247
BB170032B20C11	FBgn0037745			BB170009B10G05				BB170028B10D07
BB170032B20C08				BB170009B10D06				BB170028B10B04
BB170032B20C01	FBgn0033250	CG14762		BB170009B10D04				BB170028A20G05
BB170032B10H09				BB170009B10B06	FBgn0032978	CG15216		BB170028A20D12
BB170032B10H04	FBgn0031170	CG1718		BB170009A10F05				BB170028A20D10
BB170032B10F04	FBgn0013948	Eip93F		BB170009A10E12				BB170028A20D08	FBgn0039673	CG7568
BB170032B10E05	FBgn0040344	CG3711		BB170009A10C08				BB170028A10G08
BB170032B10D05				BB170009A10B12				BB170028A10F11
BB170032B10D01				BB170009A10B11	FBgn0024246			BB170027B20H08
BB170032B10C11				BB170009A10A09	FBgn0028424	JhI-26		BB170027B20G09
BB170032B10C05				BB170008B20G06				BB170027B20G06
BB170032B10A08				BB170008B20G05				BB170027B20F02
BB170032A20D08				BB170008B20D08				BB170027B20E04
BB170032A20C10				BB170008B20A12				BB170027B10H03
BB170032A20B11				BB170008B20A03				BB170027B10F08
BB170032A20A04				BB170008B10F03				BB170027B10E03
BB170032A10H07				BB170008B10F01				BB170027B10D12
BB170032A10F07				BB170008B10D11	FBgn0010634			BB170027B10D01
BB170032A10E11	FBgn0036378			BB170008B10D10	FBgn0029797			BB170027B10C08
BB170032A10D12				BB170008B10D03				BB170027B10B11	FBgn0013948	Eip93F
BB170032A10C03				BB170008B10B11				BB170027A20G10
BB170032A10B10				BB170008A20G09	FBgn0024963	GluCl&agr;		BB170027A20G04
BB170031B20H08				BB170008A20G08				BB170027A20F09
BB170031B20G07				BB170008A20G05				BB170027A20F08
BB170031B20F03				BB170008A20G04				BB170027A20F01	FBgn0029155	Mdh
BB170031B20D06				BB170008A20F11				BB170027A20E02
BB170031B20C11				BB170008A20D06				BB170027A20D11
BB170031B20A07				BB170008A20D04				BB170027A20C02
BB170031B20A04				BB170008A20B01	FBgn0042210			BB170027A10G02
BB170031B10H08				BB170008A20A09				BB170027A10F07
BB170031B10H03				BB170008A10H01				BB170027A10E07
BB170031B10E01				BB170008A10F07				BB170027A10E06
BB170031B10C09				BB170008A10A08				BB170027A10E02
BB170031B10A01	FBgn0027621	Pfrx		BB170007B20G09				BB170027A10C07
BB170031A20H01				BB170007B20G08	FBgn0037676	CG8861		BB170027A10B06
BB170031A20F11				BB170007B20G07				BB170027A10B04
BB170031A20D12				BB170007B20E12				BB170026B20F08
BB170031A20D11				BB170007B20D06				BB170026B20E10
BB170031A20C01				BB170007B10H04	FBgn0035703	CG8270		BB170026B20E06
BB170031A20B05				BB170007B10E05	FBgn0033872	CG6329		BB170026B20D12
BB170031A20B03				BB170007B10D11	FBgn0025189			BB170026B20D06
BB170031A10F07				BB170007B10D04	FBgn0003093	Pkc98E		BB170026B20B08
BB170031A10D05				BB170007B10C05	FBgn0037745			BB170026B20A12
BB170031A10A12				BB170007B10C02	FBgn0001183			BB170026B20A08
BB170031A10A03	FBgn0033923	CG8603		BB170007A20H04				BB170026B10H06
BB170030B20H03				BB170007A20E08				BB170026B10G08
BB170030B20F08				BB170007A20C10				BB170026B10G01
BB170030B20D08				BB170007A20C04				BB170026B10F11
BB170030B20D05				BB170007A20A04	FBgn0013330			BB170026B10F07	FBgn0061173	fd3F
BB170030B20C02				BB170007A10H03				BB170026B10E08
BB170030B20B07				BB170007A10G08				BB170026B10C07
BB170030B20B06	FBgn0037720	CG8312		BB170007A10D06				BB170026B10C05
BB170030B20B04	FBgn0031112			BB170007A10D03				BB170026B10B12
BB170030B20B03				BB170007A10A07	FBgn0000253	Cam		BB170026B10B02
BB170030B20B02	FBgn0003575	su(s)		BB170006B20H11				BB170026B10A07
BB170030B20A06				BB170006B20D12	FBgn0031381	NPC2		BB170026A20H09	FBgn0022361	Pur-&agr;
BB170030B20A01	FBgn0036172	Mob1		BB170006B20A08				BB170026A20G08
BB170030B10E03	FBgn0033295			BB170006B10G10				BB170026A20E05
BB170030B10C12				BB170006B10E12				BB170026A20E02	FBgn0000099	ap
BB170030A20G02				BB170006B10E04				BB170026A20C04
BB170030A20F01				BB170006B10B09				BB170026A20A04
BB170030A20D03				BB170006B10B07				BB170026A10G09
BB170030A20C06				BB170006A20H12				BB170025B20H06
BB170030A20B01				BB170006A20B12	FBgn0037140	CG7442		BB170025B20H04	FBgn0035629
BB170030A20A10				BB170006A20A06	FBgn0034999	CG3394		BB170025B20F05
BB170030A10H05	FBgn0030681			BB170006A10H12				BB170025B20F02
BB170030A10D02				BB170006A10H08				BB170025B20E10
BB170030A10B05				BB170006A10G10				BB170025B20C06
BB170030A10A03	FBgn0047212			BB170006A10E11				BB170025B10D03
BB170029B20H04				BB170006A10C12				BB170025B10C02	FBgn0011582	DopR
BB170029B20G12				BB170005B10H04				BB170025B10B10
BB170029B20D08				BB170005B10D02				BB170025B10B08	FBgn0032901	CG9339
BB170029B20D06	FBgn0026438	Eaat2		BB170005A20G07				BB170025B10A01
BB170029B20D05				BB170005A20E09				BB170025A20F01
BB170029B20A10				BB170005A10F04				BB170025A20E08
BB170029B20A02				BB170005A10E12				BB170025A20E05
BB170029B10G12				BB170005A10D06				BB170025A20A12
BB170029B10F07				BB170005A10A11				BB170025A10G12	FBgn0000499	dsh
BB170029B10E07				BB170004B20H01	FBgn0043904	bru-2		BB170025A10G09
BB170029B10E03				BB170004B20G03				BB170025A10F12
BB170029B10D01				BB170004B20D11				BB170025A10F05
BB170029B10C10				BB170004B20D04				BB170025A10A06
BB170029A20F10				BB170004B20B06				BB170024B20H02
BB170029A20E06				BB170004B20B04				BB170024B20F11
BB170029A20D12				BB170004B10H06				BB170024B20D12
BB170029A20D05	FBgn0014362	mub		BB170004B10H02				BB170024B20D03
BB170029A10H12				BB170004B10G10	FBgn0002852			BB170024B20B12
BB170029A10B12				BB170004B10F09				BB170024B10G12
BB170028B20H12	FBgn0029881	CG3973		BB170004B10F01				BB170024B10G07
BB170028B20H02				BB170004B10B07				BB170024B10B11
BB170028B20G07				BB170004B10B01				BB170024B10B04
BB170028B20D11				BB170004A20H11				BB170024A20H11
BB170028B20D08				BB170004A20G12				BB170024A20H07
BB170028B20D06				BB170004A20G10				BB170024A20G10
BB170028B20C02				BB170004A20F03				BB170024A20E08
BB170028B20A06				BB170004A20E11	FBgn0031980	RpL36A		BB170024A20E02
BB170028B10E08				BB170004A20B10				BB170024A10H10
BB170028B10E04	FBgn0028053			BB170004A20A04				BB170024A10H04
BB170028B10D10	FBgn0047247			BB170004A10H06				BB170024A10E05
BB170028B10D07				BB170004A10G10				BB170024A10E04
BB170028B10B04				BB170004A10D04				BB170024A10C01	FBgn0020762	Atet
BB170028A20E07				BB170004A10C11				BB170024A10B06	FBgn0038839	CG10830
BB170028A20D12				BB170004A10C04				BB170024A10A11
BB170028A20D10				BB170004A10A10	FBgn0010470	Fkbp13		BB170024A10A02
BB170028A10F11				BB170003B10H05				BB170023B20H10
BB170028A10D11				BB170003B10G10				BB170023B20G09
BB170028A10C02				BB170003B10E11	FBgn0026438	Eaat2		BB170023B20E05	FBgn0000801
BB170027B20H08				BB170003B10D05				BB170023B20A02
BB170027B20G09				BB170003B10C08				BB170023B10H12
BB170027B20G06				BB170003B10B01				BB170023B10G10	FBgn0032007
BB170027B20F02				BB170003A20H05				BB170023B10G09
BB170027B20E04				BB170003A20E01				BB170023B10G03
BB170027B10H03				BB170003A20D12				BB170023B10G02
BB170027B10E03				BB170003A20C04				BB170023B10F04	FBgn0011296	l(2)efl
BB170027B10D12				BB170003A20B05				BB170023B10E05
BB170027B10D01				BB170003A10E06				BB170023B10D09
BB170027B10C08				BB170003A10D03				BB170023B10C03	FBgn0013330
BB170027B10B11	FBgn0013948	Eip93F		BB170003A10C12				BB170023B10A07
BB170027A20G10				BB170003A10C10				BB170023A20H02
BB170027A20G04				BB170003A10C03				BB170023A20G09
BB170027A20F09				BB170003A10B06	FBgn0029720	CG3009		BB170023A20C04
BB170027A20F08				BB170003A10A07				BB170023A10H03
BB170027A20F01	FBgn0029155	Mdh		BB170003A10A02				BB170023A10H02
BB170027A20E06				BB170002B20H08				BB170023A10G05
BB170027A20D11				BB170002B20H05				BB170023A10C11
BB170027A20C10				BB170002B20F03				BB170023A10C09
BB170027A20C02				BB170002B20E03				BB170023A10C05
BB170027A10H03				BB170002B20D06				BB170023A10B12
BB170027A10F07				BB170002B10H10				BB170022B20H11
BB170027A10E07				BB170002B10F10				BB170022B20H03
BB170027A10E06				BB170002B10C09				BB170022B20G11
BB170027A10E02				BB170002B10C05				BB170022B20B03
BB170027A10C07				BB170002B10A12				BB170022B20A09
BB170027A10B06				BB170002B10A05				BB170022B10G11
BB170027A10B04				BB170002A20H12				BB170022B10F06
BB170027A10B02				BB170002A20G05				BB170022B10D11
BB170026B20F06				BB170002A20G03				BB170022B10B06
BB170026B20E10				BB170002A20F07				BB170022B10A07
BB170026B20E06				BB170002A20E05				BB170022B10A03
BB170026B20D06				BB170002A20D12				BB170022A20H05
BB170026B20B08				BB170002A20B06				BB170022A20G08
BB170026B20A12				BB170002A10H05				BB170022A20F07
BB170026B20A08				BB170002A10E01				BB170022A20E06
BB170026B10H06				BB170002A10D07	FBgn0004512	Mdr49		BB170022A20B08	FBgn0036901	LCBP1
BB170026B10G08				BB170002A10D02				BB170022A20A12	FBgn0016132	Chd1
BB170026B10G01				BB170002A10B04	FBgn0039874	CG2135		BB170022A10H08
BB170026B10F11				BB170002A10A08				BB170022A10H07
BB170026B10F07	FBgn0061173	fd3F		BB170002A10A06				BB170022A10H03
BB170026B10E08				BB170001B20E07				BB170022A10F04
BB170026B10C07				BB170001B20C11	FBgn0034925	CG5339		BB170022A10E02	FBgn0029837	Tsp5D
BB170026B10B12				BB170001B10H05				BB170022A10A06
BB170026B10B02				BB170001B10G06	FBgn0004358			BB170022A10A04
BB170026B10A07				BB170001B10G02				BB170021B20H06
BB170026A20G08				BB170001B10F08				BB170021B20H05
BB170026A20E05				BB170001B10E05				BB170021B20D02	FBgn0036975	CG5618
BB170026A20E02	FBgn0000099	ap		BB170001B10C03				BB170021B20C08	FBgn0000566	Eip55E
BB170026A20C04				BB170001B10A04				BB170021B20C06
BB170026A20A04				BB170001A20F12				BB170021B10G10
BB170026A10G10				BB170001A20F04				BB170021B10D07	FBgn0034345	CG5174
BB170026A10G09				BB170001A20F01				BB170021B10D03
BB170026A10D10				BB170001A20E08				BB170021B10C04
BB170025B20H06				BB170001A20D09				BB170021B10B01
BB170025B20H04	FBgn0035629			BB170001A20C03				BB170021B10A02
BB170025B20F05				BB170001A20C01				BB170021A20H08
BB170025B20F02				BB170001A20A11				BB170021A20G09
BB170025B20E10				BB170001A10G02	FBgn0029807	CG3108		BB170021A20F02
BB170025B20C06				BB170001A10F09				BB170021A20E08	FBgn0035392	CG1271
BB170025B10F12				BB170001A10E02				BB170021A20D12
BB170025B10D03				BB170001A10A03				BB170021A20B01
BB170025B10C02	FBgn0011582	DopR		BB160024B20H11				BB170021A20A04
BB170025B10B10				BB160024B20F08				BB170021A10G12
BB170025B10A01				BB160024B20D07				BB170021A10F07
BB170025A20F01				BB160024B20D05	FBgn0011824	CG4038		BB170021A10D09	FBgn0030321	CG1703
BB170025A20E05				BB160024B20B12				BB170021A10D03
BB170025A20A12				BB160024B20A02				BB170021A10C04
BB170025A10G09				BB160024B10G05				BB170021A10A08
BB170025A10F12				BB160024B10F04				BB170021A10A02
BB170025A10F05				BB160024B10F03	FBgn0003091	Pkc53E		BB170020B20H07
BB170025A10E05				BB160024B10D04				BB170020B20G04
BB170025A10A09				BB160024B10D03				BB170020B20C11
BB170025A10A06				BB160024B10B01				BB170020B20B12
BB170024B20H02				BB160024A20G04				BB170020B20B02
BB170024B20F11				BB160024A20E11				BB170020B10G07
BB170024B20F02				BB160024A20A02				BB170020B10D10
BB170024B20D12				BB160024A10E07				BB170020B10D08
BB170024B20D05				BB160024A10D12				BB170020A20G12
BB170024B20D03				BB160024A10B05				BB170020A20F01
BB170024B20B12				BB160023B20E05				BB170020A20D12	FBgn0039830	CG1746
BB170024B10G12				BB160023B20E01				BB170020A20C12
BB170024B10G07				BB160023B20D11				BB170020A20C11
BB170024B10B11				BB160023B20C08				BB170020A20C10
BB170024B10B04				BB160023B20A07				BB170020A20C01
BB170024A20H11				BB160023B20A02	FBgn0042212			BB170020A20B04
BB170024A20G10				BB160023B10H07				BB170020A10H07
BB170024A20E08				BB160023B10G04				BB170020A10H04
BB170024A20E02				BB160023B10F02				BB170020A10F10
BB170024A10H04				BB160023B10E07	FBgn0036653			BB170020A10F05
BB170024A10E05				BB160023B10B08				BB170020A10D12
BB170024A10E04				BB160023A20H08				BB170020A10A08
BB170024A10C07				BB160023A20G01				BB170019B20H10
BB170024A10B06	FBgn0038839	CG10830		BB160023A20F03	FBgn0013948	Eip93F		BB170019B20F01
BB170024A10A11				BB160023A20D10				BB170019B20A02
BB170023B20H10				BB160023A20D07				BB170019B10H05
BB170023B20G09				BB160023A20C02				BB170019B10G05
BB170023B20G01				BB160023A10H07	FBgn0001186	Hex-A		BB170019B10F01
BB170023B20E05	FBgn0000801			BB160023A10H03				BB170019B10B10
BB170023B20A02				BB160023A10F06	FBgn0012059			BB170019A20H05
BB170023B10H12				BB160023A10F02	FBgn0033339	sec31		BB170019A20G11
BB170023B10G10	FBgn0032007			BB160023A10E09				BB170019A20F05
BB170023B10G09				BB160023A10E08				BB170019A20D03
BB170023B10G02				BB160023A10C11				BB170019A20B12
BB170023B10F04	FBgn0011296	l(2)efl		BB160023A10A09	FBgn0034345	CG5174		BB170019A20A08
BB170023B10E05				BB160023A10A03				BB170019A20A05
BB170023B10D09				BB160022B20D04				BB170019A10G06
BB170023B10C10	FBgn0005767			BB160022B20A03				BB170019A10F04
BB170023B10C03	FBgn0013330			BB160022B10D02				BB170019A10E10
BB170023B10A07				BB160022B10B10				BB170019A10E05
BB170023A20H02				BB160022A20H11				BB170019A10E01
BB170023A20G09				BB160022A20H09	FBgn0036111	CG6391		BB170019A10D04
BB170023A20C04				BB160022A20H08				BB170019A10D03
BB170023A10H09				BB160022A20F03				BB170019A10C12
BB170023A10H03				BB160022A20E05				BB170019A10C11
BB170023A10H02				BB160022A20C08	FBgn0031630	CG15629		BB170019A10A04
BB170023A10G05				BB160022A10H09				BB170018B20C03
BB170023A10E05				BB160022A10H06				BB170018B20C02
BB170023A10D07				BB160022A10H03	FBgn0030476	CG10617		BB170018B20C01
BB170023A10C11				BB160022A10E10				BB170018B20A11
BB170023A10C09				BB160022A10E03				BB170018B10H02	FBgn0015801	Reg-5
BB170023A10C05				BB160022A10C11				BB170018B10C01	FBgn0039187	CG6454
BB170023A10B12				BB160022A10B12				BB170018B10A10
BB170022B20H03				BB160022A10B08				BB170018B10A02
BB170022B20G11				BB160022A10A07				BB170018A20H08	FBgn0022959	yps
BB170022B20A11				BB160022A10A05				BB170018A20H07	FBgn0000008	a
BB170022B20A09				BB160021B20F05				BB170018A20G01
BB170022B20A08				BB160021B20E08				BB170018A20F03
BB170022B10G11				BB160021B20D08				BB170018A20F02
BB170022B10F06				BB160021B20D04				BB170018A20C11	FBgn0031866	neuroligin
BB170022B10E06				BB160021B20D01				BB170018A20C06
BB170022B10D11				BB160021B10G04	FBgn0013948	Eip93F		BB170018A20A07
BB170022B10B06				BB160021B10F12				BB170018A10H11
BB170022B10A07				BB160021B10F11				BB170018A10G10
BB170022B10A03				BB160021B10F05				BB170018A10G05
BB170022A20G08				BB160021B10E10				BB170018A10G04
BB170022A20F07				BB160021B10E07				BB170018A10G03
BB170022A20E10				BB160021B10E04				BB170018A10F04
BB170022A20E06				BB160021B10C06				BB170018A10F03	FBgn0035039	CG3608
BB170022A20B08	FBgn0036901	LCBP1		BB160021B10B04				BB170018A10E03	FBgn0011344
BB170022A10H08				BB160021B10A10				BB170018A10C11
BB170022A10H03				BB160021B10A01				BB170018A10C06
BB170022A10E02	FBgn0029837	Tsp5D		BB160021A20G06				BB170018A10A03
BB170022A10C09				BB160021A20G02	FBgn0038300	CG4203		BB170017B20F06
BB170022A10A06				BB160021A20F12				BB170017B20E10	FBgn0002979
BB170022A10A04				BB160021A20F01				BB170017B20E07
BB170021B20H06				BB160021A20E12				BB170017B20E04
BB170021B20H05				BB160021A20B11	FBgn0025111	Ant2		BB170017B20E02
BB170021B20D02	FBgn0036975	CG5618		BB160021A20B07				BB170017B20B02
BB170021B20D01				BB160021A20A08				BB170017B10G05
BB170021B20C08	FBgn0000566	Eip55E		BB160021A20A01				BB170017B10G02
BB170021B20C07	FBgn0037960	mthl5		BB160021A10H09				BB170017B10F12
BB170021B20C06				BB160021A10G12				BB170017B10E12	FBgn0043904	bru-2
BB170021B10D07	FBgn0034345	CG5174		BB160021A10G01				BB170017B10D06	FBgn0000024	Ace
BB170021B10D03				BB160021A10F12				BB170017A20H10
BB170021B10C12				BB160021A10F04				BB170017A20G11
BB170021B10C04				BB160021A10E12				BB170017A20G07
BB170021B10B06				BB160021A10E05				BB170017A20F11
BB170021B10B01				BB160021A10E02				BB170017A20F04
BB170021B10A02				BB160021A10D06				BB170017A20E08
BB170021A20H08				BB160021A10D02				BB170017A20C08
BB170021A20G09				BB160021A10C12				BB170017A10G07
BB170021A20F02				BB160021A10C01				BB170017A10F02
BB170021A20E08	FBgn0035392	CG1271		BB160021A10A05				BB170017A10F01
BB170021A20E06				BB160020B20D10				BB170017A10C07
BB170021A20D12				BB160020B20D07				BB170017A10B02
BB170021A20B01				BB160020B20B06				BB170016B20H04
BB170021A20A10				BB160020B20B04				BB170016B20G11
BB170021A20A04				BB160020B20B03				BB170016B20G07
BB170021A10G12				BB160020B20B01	FBgn0000008	a		BB170016B20F08	FBgn0003165	pum
BB170021A10G09				BB160020B20A06				BB170016B20D11
BB170021A10G07				BB160020B10H08				BB170016B20D09
BB170021A10F07				BB160020B10F05				BB170016B20D04
BB170021A10D03				BB160020B10F02	FBgn0035581	CG17150		BB170016B20B07
BB170021A10C04				BB160020B10E12				BB170016B20B06
BB170021A10A08				BB160020B10E10				BB170016B20A06
BB170021A10A02				BB160020B10E09				BB170016B20A02	FBgn0039915	CG1732
BB170020B20G04				BB160020B10E04				BB170016B10H09	FBgn0029756	CG3309
BB170020B20C11				BB160020B10C09	FBgn0029901			BB170016B10H05	FBgn0027951	MTA1-like
BB170020B20B12				BB160020A20H01				BB170016B10G05
BB170020B20B02				BB160020A20A11				BB170016B10C04
BB170020B20A09				BB160020A10G01				BB170016B10A09	FBgn0034930
BB170020B10G07				BB160020A10E05				BB170016A20H11
BB170020B10D10				BB160020A10C11				BB170016A20H01
BB170020B10D08				BB160020A10B04				BB170016A20G04	FBgn0013948	Eip93F
BB170020B10B03				BB160019B20G01				BB170016A20F05
BB170020A20G12				BB160019B20F10				BB170016A20E02
BB170020A20F01				BB160019B20F07				BB170016A20D06
BB170020A20D12	FBgn0039830	CG1746		BB160019B20B12				BB170016A10G09
BB170020A20C12				BB160019B20A11				BB170016A10G02
BB170020A20C11				BB160019B10G07				BB170016A10E04	FBgn0027585	CG8740
BB170020A20C10				BB160019B10G05				BB170016A10D12	FBgn0030023
BB170020A20C01				BB160019B10F10				BB170016A10D02
BB170020A20B04				BB160019B10F05				BB170016A10C01	FBgn0029950	CG9657
BB170020A10H07				BB160019B10C12				BB170016A10B11
BB170020A10G03				BB160019B10C11				BB170016A10A07
BB170020A10F10				BB160019B10C05				BB170016A10A01
BB170020A10F05				BB160019B10B11				BB170015B20F12
BB170020A10D12				BB160019B10B05				BB170015B20F01
BB170019B20H10				BB160019B10B02				BB170015B20E11
BB170019B20F01				BB160019B10A08	FBgn0033639	CG9003		BB170015B20D10
BB170019B20D11				BB160019A20H12				BB170015B20C11
BB170019B20C01	FBgn0026850			BB160019A20H09	FBgn0031534	CG2774		BB170015B20B12	FBgn0013948	Eip93F
BB170019B20A02				BB160019A20E09	FBgn0013768			BB170015B20B02
BB170019B10H05				BB160019A20E08				BB170015B10H08
BB170019B10G05				BB160019A20E04				BB170015B10H06
BB170019B10E10				BB160019A20D06				BB170015B10H02
BB170019B10C10				BB160019A20D02				BB170015B10G10	FBgn0034190
BB170019A20H05				BB160019A20C05				BB170015B10G03
BB170019A20G11				BB160019A20A10				BB170015B10G01
BB170019A20F05				BB160019A20A08				BB170015B10F03
BB170019A20D03				BB160019A20A05				BB170015B10E09
BB170019A20B12				BB160019A10D03				BB170015B10E06
BB170019A20A08				BB160019A10D02				BB170015B10D11
BB170019A20A05				BB160019A10B12				BB170015B10C08
BB170019A10G06				BB160017B20H07				BB170015A20C11
BB170019A10F04				BB160017B20B07	FBgn0036042			BB170015A10H03
BB170019A10E12				BB160017B10G09				BB170015A10G06
BB170019A10E05				BB160017B10B09				BB170015A10G01	FBgn0032009
BB170019A10E01				BB160017B10B04				BB170015A10F09	FBgn0037745
BB170019A10D04				BB160017B10B01				BB170015A10E12
BB170019A10D03				BB160017B10A08	FBgn0032237	CG5362		BB170015A10C09
BB170019A10C12				BB160017B10A04				BB170015A10C04
BB170019A10C11				BB160017A20G06				BB170014B20H12
BB170019A10C04				BB160017A20F08				BB170014B20F01
BB170019A10A04				BB160017A20F05				BB170014B20E03	FBgn0013467	igl
BB170018B20H02	FBgn0038037	Cyp9f2		BB160017A20D05				BB170014B20D07
BB170018B20G08				BB160017A20C01				BB170014B20D06
BB170018B20C03				BB160017A20B11	FBgn0026849			BB170014B20C04
BB170018B20C02				BB160017A20A06	FBgn0030450			BB170014B20B02
BB170018B20C01				BB160017A10G09				BB170014B20A03
BB170018B10H02	FBgn0015801	Reg-5		BB160017A10E11				BB170014B10F04
BB170018B10A10				BB160017A10D11				BB170014B10E04
BB170018B10A02				BB160017A10C06	FBgn0004914	Hnf4		BB170014B10E03
BB170018A20H08	FBgn0022959	yps		BB160016B20H09	FBgn0036845			BB170014B10E02
BB170018A20G01				BB160016B20G01				BB170014B10D08
BB170018A20F02				BB160016B20F05				BB170014B10C01
BB170018A20E04				BB160016B20F04				BB170014B10B05
BB170018A20C11	FBgn0031866	neuroligin		BB160016B20F03				BB170014B10A12	FBgn0034155	unc-104
BB170018A20C06				BB160016B20E10				BB170014A20G10
BB170018A20B02	FBgn0026401			BB160016B20A12				BB170014A20D09
BB170018A20A07				BB160016B20A05				BB170014A20C11
BB170018A10H11				BB160016B20A03				BB170014A20C06	FBgn0064960
BB170018A10G08				BB160016B10H06				BB170014A20C02	FBgn0062963
BB170018A10G05				BB160016B10E04				BB170014A20A10
BB170018A10G04				BB160016B10D10				BB170014A10H03
BB170018A10G03				BB160016B10C04	FBgn0013948	Eip93F		BB170014A10H01
BB170018A10F04				BB160016A20H07				BB170014A10E10
BB170018A10F03	FBgn0035039	CG3608		BB160016A20G03				BB170014A10C11
BB170018A10E03	FBgn0011344			BB160016A20C11				BB170014A10C09
BB170018A10C11				BB160016A20C06				BB170014A10A04
BB170018A10C06				BB160016A20A10				BB170013B20G07
BB170018A10A03				BB160016A10F03				BB170013B20F08
BB170017B20F06				BB160016A10E12				BB170013B20E12
BB170017B20E10	FBgn0002979			BB160016A10D03				BB170013B20D10
BB170017B20E04				BB160016A10C09				BB170013B20D06
BB170017B20B02				BB160016A10C02				BB170013B20B12
BB170017B10G05				BB160016A10A12				BB170013B20B02	FBgn0032779	CG16771
BB170017B10G02				BB160016A10A11	FBgn0010469			BB170013B10H01
BB170017B10E12	FBgn0043904	bru-2		BB160015B20H09	FBgn0033251			BB170013B10G03
BB170017B10E01				BB160015B20H05				BB170013B10F11
BB170017B10D06	FBgn0000024	Ace		BB160015B20H02				BB170013B10E03	FBgn0015874
BB170017A20H10				BB160015B20G09				BB170013B10C06
BB170017A20G11				BB160015B20E07				BB170013B10B03	FBgn0013948	Eip93F
BB170017A20G07				BB160015B20C12				BB170013B10A05
BB170017A20F11				BB160015B20C08				BB170013A20H09
BB170017A20F10				BB160015B20B11				BB170013A20H02
BB170017A20F08				BB160015B20A09				BB170013A20H01
BB170017A20F04				BB160015B20A04				BB170013A20G10	FBgn0035893
BB170017A20E08				BB160015B10H05				BB170013A20F08
BB170017A20C08				BB160015B10F10				BB170013A20F06
BB170017A10H07				BB160015B10F06				BB170013A20F05
BB170017A10F02				BB160015B10F05				BB170013A20D07
BB170017A10F01				BB160015B10E10	FBgn0026829			BB170013A20B02
BB170017A10C07				BB160015B10E07				BB170013A10C07	FBgn0029823	CG3011
BB170017A10B02				BB160015B10D03				BB170013A10C05
BB170016B20H04				BB160015B10C11				BB170013A10A05
BB170016B20G11				BB160015B10B08				BB170012B20H01
BB170016B20G07				BB160015A20H12				BB170012B20F11	FBgn0013948	Eip93F
BB170016B20F08	FBgn0003165	pum		BB160015A20H05				BB170012B20E11
BB170016B20E02				BB160015A20E11				BB170012B20D02	FBgn0036734	CG7564
BB170016B20D11				BB160015A20B12	FBgn0005558	ey		BB170012B20C04
BB170016B20D04				BB160015A20B03				BB170012B20B02	FBgn0063701
BB170016B20B07				BB160015A10G04	FBgn0036378			BB170012B10H08
BB170016B20B06				BB160015A10F12				BB170012B10G02
BB170016B20A06				BB160015A10E02	FBgn0026849			BB170012B10F05
BB170016B20A02	FBgn0039915	CG1732		BB160015A10D08				BB170012B10F04
BB170016B10C10				BB160015A10D01				BB170012B10D07
BB170016B10C04				BB160015A10C08				BB170012B10A08	FBgn0020294	ko
BB170016B10A09	FBgn0034930			BB160015A10C07				BB170012A20H06
BB170016A20H11				BB160015A10A08				BB170012A20H05
BB170016A20H01				BB160014B20G09	FBgn0039465	Tsp97E		BB170012A20H04
BB170016A20G12	FBgn0033418	CG12933		BB160014B20B09				BB170012A20H01
BB170016A20G04	FBgn0013948	Eip93F		BB160014B20B06				BB170012A20G12	FBgn0031571	CG3921
BB170016A20F05				BB160014B10G10	FBgn0038037	Cyp9f2		BB170012A20G06
BB170016A20E02				BB160014B10G07	FBgn0011463			BB170012A20A05
BB170016A20D06				BB160014B10F08				BB170012A10G12
BB170016A10H03				BB160014B10E06	FBgn0033489			BB170012A10G11	FBgn0029834	CG5937
BB170016A10G02				BB160014B10E05				BB170012A10G06
BB170016A10E04	FBgn0027585	CG8740		BB160014B10E03				BB170012A10E11
BB170016A10D12	FBgn0030023			BB160014B10C02				BB170012A10E06
BB170016A10D02				BB160014B10A09				BB170012A10C05	FBgn0027752
BB170016A10C11				BB160014B10A08				BB170012A10A10
BB170016A10C01	FBgn0029950	CG9657		BB160014A20H10				BB170011B20H10
BB170016A10B11				BB160014A20G12				BB170011B20G10
BB170016A10A07				BB160014A20F12				BB170011B20E12
BB170016A10A01				BB160014A20F09				BB170011B20E11
BB170015B20F12				BB160014A20E11				BB170011B20C12	FBgn0000636	Fas3
BB170015B20E11				BB160014A20D10				BB170011B20A03	FBgn0031865	CG10806
BB170015B20D10				BB160014A20D07				BB170011B10H05
BB170015B20C11				BB160014A20C11				BB170011B10H01
BB170015B20B12	FBgn0013948	Eip93F		BB160014A10H04	FBgn0031593			BB170011B10F05
BB170015B20B02				BB160014A10G03	FBgn0038328	CG6156		BB170011B10F02	FBgn0050499	CG30499
BB170015B20A10	FBgn0063032			BB160014A10G01				BB170011B10D08	FBgn0003383	Shab
BB170015B10H08				BB160014A10F03				BB170011B10D03
BB170015B10H06				BB160014A10F01				BB170011B10C08
BB170015B10H02				BB160014A10D07				BB170011B10C05	FBgn0024947	NTPase
BB170015B10G10	FBgn0034190			BB160014A10B10				BB170011B10B08	FBgn0029807	CG3108
BB170015B10G03				BB160014A10B05				BB170011A20H06
BB170015B10G01				BB160014A10A09				BB170011A20C08	FBgn0030718	CG9172
BB170015B10F03				BB160013B20H11				BB170011A10G07
BB170015B10E09				BB160013B20H08				BB170011A10E06
BB170015B10E06				BB160013B20H07				BB170011A10D09
BB170015B10D11				BB160013B20G09				BB170011A10C02
BB170015B10C08				BB160013B20F12				BB170011A10A12	FBgn0000273	Pka-C1
BB170015B10B08				BB160013B20E10	FBgn0010912			BB170010B20E09
BB170015A20C11				BB160013B20A11				BB170010B20E02
BB170015A10H03				BB160013B10H09				BB170010B20B01
BB170015A10G06				BB160013B10G07				BB170010B20A10	FBgn0000047	Act88F
BB170015A10G01	FBgn0032009			BB160013B10G05				BB170010B20A09
BB170015A10F09	FBgn0037745			BB160013B10G04				BB170010A20H09
BB170015A10F02	FBgn0037443	CG1021		BB160013B10G02				BB170010A20G11
BB170015A10E12				BB160013B10E09				BB170010A20C12
BB170015A10E03	FBgn0010508			BB160013B10E08				BB170010A20C08
BB170015A10C11	FBgn0034064			BB160013B10E02	FBgn0033495	CG12214		BB170010A20C05	FBgn0022343	CG3760
BB170015A10C04				BB160013B10D04				BB170010A20B06
BB170015A10C03				BB160013B10D02				BB170010A20A07
BB170014B20H12				BB160013B10B11	FBgn0036616	CG4893		BB170010A10G08
BB170014B20F01				BB160013B10A07	FBgn0033250	CG14762		BB170010A10G02
BB170014B20E03	FBgn0013467	igl		BB160013A20H04				BB170010A10D01
BB170014B20D07				BB160013A10H11				BB170010A10C12
BB170014B20D06				BB160013A10H07				BB170010A10B07	FBgn0038641	CG7708
BB170014B20C04				BB160013A10H05				BB170010A10A03
BB170014B20B11				BB160013A10H01				BB170009B20H01
BB170014B20B02				BB160013A10G11				BB170009B20C11
BB170014B20A03				BB160013A10G04	FBgn0030188			BB170009B10H10	FBgn0037754	CG8500
BB170014B10F12				BB160013A10G02				BB170009B10G05
BB170014B10F04				BB160013A10C09				BB170009B10D06
BB170014B10E04				BB160013A10B05				BB170009B10D04
BB170014B10C01				BB160013A10A06				BB170009B10B06	FBgn0032978	CG15216
BB170014B10B05				BB160012B20F12	FBgn0026562	BM-40-SPARC		BB170009A10F05
BB170014B10A12	FBgn0034155	unc-104		BB160012B20F05				BB170009A10C08
BB170014A20G10				BB160012B20E02				BB170009A10B12
BB170014A20D09				BB160012B20D04	FBgn0011666	msi		BB170009A10B11	FBgn0024246
BB170014A20C11				BB160012B20C08				BB170009A10B05
BB170014A20C09				BB160012B20B04				BB170009A10A09	FBgn0028424	JhI-26
BB170014A20C06	FBgn0064960			BB160012B20B01				BB170008B20G06
BB170014A20C02	FBgn0062963			BB160012B10H09	FBgn0003300	run		BB170008B20G05
BB170014A20A10				BB160012B10H03				BB170008B20E03
BB170014A10H11				BB160012B10E11				BB170008B20D08
BB170014A10H03				BB160012B10E03				BB170008B20B08
BB170014A10H01				BB160011B20H08	FBgn0013948	Eip93F		BB170008B20A12
BB170014A10E10				BB160011B20H06	FBgn0011463			BB170008B20A03
BB170014A10C11				BB160011B20D05				BB170008B10H08
BB170014A10C09				BB160011B20D01	FBgn0004507	GlyP		BB170008B10H04
BB170014A10A04				BB160011B20B09				BB170008B10F03
BB170013B20H07				BB160011B20B06				BB170008B10F01
BB170013B20G07				BB160011B20B05				BB170008B10D11	FBgn0010634
BB170013B20F08				BB160011B20A12				BB170008B10D10	FBgn0029797
BB170013B20F04				BB160011B10H05				BB170008B10D03
BB170013B20B12				BB160011B10E07				BB170008B10B11
BB170013B20B02	FBgn0032779	CG16771		BB160011B10E01				BB170008A20G09	FBgn0024963	GluCl&agr;
BB170013B10H01				BB160011B10C07				BB170008A20G08
BB170013B10G03				BB160011B10C01				BB170008A20G05
BB170013B10F11				BB160011B10B06				BB170008A20G04
BB170013B10E03	FBgn0015874			BB160011B10A12				BB170008A20D06
BB170013B10D01				BB160011B10A07				BB170008A20D04
BB170013B10C06				BB160011B10A05				BB170008A20B01	FBgn0042210
BB170013B10B03	FBgn0013948	Eip93F		BB160011A20H07				BB170008A20A09
BB170013B10A05				BB160011A20H03	FBgn0033304	Cyp6a13		BB170008A10H01
BB170013A20H09				BB160011A20F06				BB170008A10A08
BB170013A20H02				BB160011A20C12	FBgn0046770			BB170007B20G09
BB170013A20H01				BB160011A20C09				BB170007B20G07
BB170013A20G10	FBgn0035893			BB160011A20C08				BB170007B20E12
BB170013A20F08				BB160011A20C07				BB170007B20D06
BB170013A20F06				BB160011A20C03				BB170007B20A10
BB170013A20F05				BB160011A20B02				BB170007B20A08	FBgn0034930
BB170013A20D07				BB160011A20B01				BB170007B10H04	FBgn0035703	CG8270
BB170013A20D04				BB160011A20A12	FBgn0013948	Eip93F		BB170007B10F03	FBgn0039604
BB170013A20B07				BB160011A20A05	FBgn0052136			BB170007B10E05	FBgn0033872	CG6329
BB170013A20B02				BB160010B20E02				BB170007B10D11	FBgn0025189
BB170013A10F09				BB160010B20D06				BB170007B10D04	FBgn0003093	Pkc98E
BB170013A10F01				BB160010B20A07				BB170007B10D01
BB170013A10C07	FBgn0029823	CG3011		BB160010B10E10				BB170007B10C11	FBgn0035247	metl
BB170013A10C05				BB160010B10E07				BB170007B10C05	FBgn0037745
BB170013A10A06				BB160010B10D08	FBgn0040560			BB170007B10C02	FBgn0001183
BB170013A10A05				BB160010B10B05				BB170007A20H04
BB170012B20H01				BB160010A20H11				BB170007A20E08
BB170012B20F11	FBgn0013948	Eip93F		BB160010A20H10				BB170007A20D11	FBgn0033870	CG12295
BB170012B20E11				BB160010A20H06				BB170007A20C10
BB170012B20E05				BB160010A20H03	FBgn0042210			BB170007A20C04
BB170012B20D02	FBgn0036734	CG7564		BB160010A20G05	FBgn0047066			BB170007A20A04	FBgn0013330
BB170012B20B02	FBgn0063701			BB160010A20E09				BB170007A10H03
BB170012B10G02				BB160010A20E02				BB170007A10G08
BB170012B10F05				BB160010A20C12				BB170007A10D06
BB170012B10F04				BB160010A20C04				BB170007A10D03
BB170012B10E10				BB160010A20B12	FBgn0010315	CycD		BB170007A10C12
BB170012B10D07				BB160010A20A07				BB170007A10A07	FBgn0000253	Cam
BB170012B10A08	FBgn0020294	ko		BB160010A10H10				BB170006B20H11
BB170012A20H06				BB160010A10G05				BB170006B20F07
BB170012A20H05				BB160010A10F11				BB170006B20D12	FBgn0031381	NPC2
BB170012A20H04				BB160010A10F04	FBgn0013948	Eip93F		BB170006B20A08
BB170012A20G12	FBgn0031571	CG3921		BB160010A10E07				BB170006B10G10
BB170012A20G06				BB160010A10E01				BB170006B10G03
BB170012A20A05				BB160010A10C10				BB170006B10F03
BB170012A10G11	FBgn0029834	CG5937		BB160010A10C09				BB170006B10E04
BB170012A10G06				BB160010A10B01				BB170006B10B07
BB170012A10E11				BB160009B20H12				BB170006A20H12
BB170012A10E06				BB160009B20H10	FBgn0021791			BB170006A20B12	FBgn0037140	CG7442
BB170012A10C05	FBgn0027752			BB160009B20H07				BB170006A20A06	FBgn0034999	CG3394
BB170012A10A10				BB160009B20G10				BB170006A10H12
BB170011B20H10				BB160009B20F08				BB170006A10H08
BB170011B20G10				BB160009B20E11				BB170006A10E11
BB170011B20E12				BB160009B20A09				BB170006A10E02	FBgn0013973	Gyc&bgr;100B
BB170011B20E11				BB160009B20A02				BB170006A10C12
BB170011B20A03	FBgn0031865	CG10806		BB160009B10H01				BB170005B10H04
BB170011B10H05				BB160009B10D09				BB170005B10D02
BB170011B10H01				BB160009B10D06				BB170005A20G07
BB170011B10F05				BB160009A20F06				BB170005A20E09
BB170011B10F02	FBgn0050499	CG30499		BB160009A20D12	FBgn0000024	Ace		BB170005A10H12
BB170011B10D08	FBgn0003383	Shab		BB160009A20D07				BB170005A10H09
BB170011B10D03				BB160009A20D05				BB170005A10F04
BB170011B10C08				BB160009A20D03				BB170005A10E12
BB170011B10C05	FBgn0024947	NTPase		BB160009A20A11				BB170005A10D06
BB170011B10A03				BB160009A20A06				BB170005A10A11
BB170011A20H06				BB160009A20A04				BB170004B20H01	FBgn0043904	bru-2
BB170011A20C08	FBgn0030718	CG9172		BB160009A10H10				BB170004B20G03
BB170011A10G07				BB160009A10E10				BB170004B20D11
BB170011A10E06				BB160009A10E08				BB170004B20D06
BB170011A10D09				BB160009A10E02				BB170004B20D04
BB170011A10D01	FBgn0038463	CG3534		BB160009A10D11				BB170004B20B06
BB170011A10C02				BB160009A10D08				BB170004B20B04
BB170011A10B08				BB160009A10D06	FBgn0013330			BB170004B10H06
BB170011A10A12	FBgn0000273	Pka-C1		BB160009A10B07				BB170004B10H02
BB170010B20E09				BB160009A10A08				BB170004B10G10	FBgn0002852
BB170010B20B04	FBgn0025683	CG3164		BB160008B20G08				BB170004B10G08
BB170010B20B01				BB160008B20G07				BB170004B10F09
BB170010B20A10	FBgn0000047	Act88F		BB160008B20F03				BB170004B10F06
BB170010B20A09				BB160008B20C04				BB170004B10F01
BB170010B10G08				BB160008B20C02	FBgn0035798	CG7526		BB170004B10D07
BB170010B10G03				BB160008B10H10	FBgn0064886			BB170004B10D01
BB170010A20H09				BB160008B10G06				BB170004B10C04
BB170010A20G11				BB160008B10F07				BB170004B10B07
BB170010A20C12				BB160008B10D10				BB170004B10B01
BB170010A20C08				BB160008B10D08	FBgn0037735	CG16899		BB170004A20H11
BB170010A20C05	FBgn0022343	CG3760		BB160008B10B11				BB170004A20F03
BB170010A20B06				BB160008B10B01				BB170004A20B10
BB170010A20B02				BB160008A20H04				BB170004A20B07
BB170010A20A07				BB160008A20F05				BB170004A20A08
BB170010A10G02				BB160008A20F03				BB170004A20A04
BB170010A10E02				BB160008A20F01				BB170004A10H06
BB170010A10D01				BB160008A20E04				BB170004A10G10
BB170010A10C12				BB160008A20D10				BB170004A10D04
BB170010A10B07	FBgn0038641	CG7708		BB160008A20B11	FBgn0033870	CG12295		BB170004A10C11
BB170010A10A03				BB160008A20A04	FBgn0034345	CG5174		BB170004A10C04
BB170009B20H01				BB160008A10G05				BB170004A10A10	FBgn0010470	Fkbp13
BB170009B20C11				BB160008A10E05				BB170003B20H02
BB170009B10H10	FBgn0037754	CG8500		BB160008A10D01				BB170003B20E11
BB170009B10G05				BB160008A10C12	FBgn0011398			BB170003B10H05
BB170009B10D06				BB160008A10C04				BB170003B10G10
BB170009B10D04				BB160008A10C02				BB170003B10E11	FBgn0026438	Eaat2
BB170009B10B06	FBgn0032978	CG15216		BB160008A10B12				BB170003B10E04
BB170009B10A11				BB160008A10B07				BB170003B10D05
BB170009A10F05				BB160008A10B05				BB170003B10C08
BB170009A10B12				BB160007B20G06				BB170003B10B01
BB170009A10B11	FBgn0024246			BB160007B20F12	FBgn0003091	Pkc53E		BB170003A20H02
BB170009A10B05				BB160007B20F08				BB170003A20E01
BB170009A10A09	FBgn0028424	JhI-26		BB160007B20F03				BB170003A20D12
BB170008B20H12				BB160007B20E12				BB170003A20C04
BB170008B20G06				BB160007B20E08				BB170003A10E06
BB170008B20G05				BB160007B20E07				BB170003A10D10
BB170008B20D08				BB160007B10F01	FBgn0029155	Mdh		BB170003A10D03
BB170008B20B08				BB160007B10B08				BB170003A10C10
BB170008B20A03				BB160007A20G08	FBgn0036116	CG7888		BB170003A10C03
BB170008B10H10	FBgn0030768	CG9723		BB160007A20F10	FBgn0001128	Gpdh		BB170003A10B06	FBgn0029720	CG3009
BB170008B10H08				BB160007A20C06				BB170003A10A07
BB170008B10F03				BB160007A20B03	FBgn0028424	JhI-26		BB170003A10A02
BB170008B10F01				BB160007A20A11				BB170002B20H08
BB170008B10D11	FBgn0010634			BB160007A10H11	FBgn0034720	CG11206		BB170002B20H05
BB170008B10D10	FBgn0029797			BB160007A10G07				BB170002B20F03
BB170008B10D03				BB160007A10F11				BB170002B20E03
BB170008B10B11				BB160007A10F09				BB170002B20D06
BB170008A20G09	FBgn0024963	GluCl&agr;		BB160007A10D07				BB170002B20C10
BB170008A20G08				BB160007A10D03				BB170002B10E10
BB170008A20G05				BB160007A10B05				BB170002B10C09
BB170008A20G04				BB160006B20F07				BB170002B10A12
BB170008A20D06				BB160006B20D10				BB170002B10A05
BB170008A20D04				BB160006B20C12				BB170002A20H12
BB170008A20B01	FBgn0042210			BB160006B20C08	FBgn0004055	uzip		BB170002A20G05
BB170008A20A09				BB160006B20C06				BB170002A20G03
BB170008A10H01				BB160006B10G12				BB170002A20F07
BB170008A10A08				BB160006B10D12	FBgn0033903	CG8323		BB170002A20E05
BB170007B20G09				BB160006A20F06				BB170002A10H05
BB170007B20G08	FBgn0037676	CG8861		BB160006A20E11				BB170002A10E01
BB170007B20G07				BB160006A20B11				BB170002A10D07	FBgn0004512	Mdr49
BB170007B20E12				BB160006A10H11				BB170002A10B04	FBgn0039874	CG2135
BB170007B20D06				BB160006A10H04				BB170002A10A08
BB170007B20A10				BB160006A10F07				BB170002A10A06
BB170007B20A08	FBgn0034930			BB160006A10F04				BB170001B20G05
BB170007B20A01				BB160006A10F02				BB170001B20E07
BB170007B10H04	FBgn0035703	CG8270		BB160005B20G05				BB170001B20C03	FBgn0026378	Rep
BB170007B10E05	FBgn0033872	CG6329		BB160005B20G01				BB170001B10H08
BB170007B10D11	FBgn0025189			BB160005B20E08				BB170001B10H05
BB170007B10C11	FBgn0035247	metl		BB160005B20C12				BB170001B10G12
BB170007B10C05	FBgn0037745			BB160005B20A10				BB170001B10G06	FBgn0004358
BB170007B10C02	FBgn0001183			BB160005B20A07				BB170001B10G02
BB170007A20H04				BB160005B10G03				BB170001B10F08
BB170007A20G09				BB160005B10F01				BB170001B10E05
BB170007A20E08				BB160005B10D03				BB170001B10C03
BB170007A20D11	FBgn0033870	CG12295		BB160005B10D02				BB170001A20F12
BB170007A20C10				BB160005B10B11				BB170001A20F04
BB170007A20C04				BB160005A20G08				BB170001A20F01
BB170007A20A04	FBgn0013330			BB160005A20F09				BB170001A20E08
BB170007A10H03				BB160005A20D12				BB170001A20D09
BB170007A10G08				BB160005A20D02				BB170001A20C03
BB170007A10D06				BB160005A20C03	FBgn0026158	vib		BB170001A20A11
BB170007A10D03				BB160005A20B06	FBgn0036542	CG6112		BB170001A10G02	FBgn0029807	CG3108
BB170007A10C12				BB160005A10H11				BB170001A10E02
BB170007A10C06	FBgn0033958	CG12858		BB160005A10H10				BB170001A10C11
BB170007A10A07	FBgn0000253	Cam		BB160005A10G10				BB170001A10A03
BB170006B20H11				BB160005A10F11				BB160024B20H11
BB170006B20F07				BB160005A10F02				BB160024B20G01
BB170006B20D12	FBgn0031381	NPC2		BB160005A10D08	FBgn0032946	nrv3		BB160024B20F08
BB170006B20A08				BB160005A10C05				BB160024B20E01
BB170006B10G03				BB160005A10B04				BB160024B20D07
BB170006B10F03				BB160004B20H07				BB160024B20D05	FBgn0011824	CG4038
BB170006B10E12				BB160004B20C12				BB160024B20C03
BB170006A20H12				BB160004B20C02				BB160024B20B12
BB170006A20B12	FBgn0037140	CG7442		BB160004B10G10	FBgn0029155	Mdh		BB160024B20A02
BB170006A20A06	FBgn0034999	CG3394		BB160004B10E03	FBgn0062466			BB160024B10G05
BB170006A10H12				BB160004B10D02	FBgn0011775			BB160024B10F04
[truncated: 784 more rows]
